# Supplementary material for: fiReproxies: A computational model providing insight into heat-affected archaeological lithic assemblages
Source: PLoS One. 2018 May 16;13(5):e0196777. doi: 10.1371/journal.pone.0196777 (PMC5955532; doi:10.1371/journal.pone.0196777)
Supplement: S2 Table — The parameters used for each simulation are defined, as are the figures and values mentioned in the text to which each simulation relates. (XLSX) [file pone.0196777.s003.xlsx]

## Sheet: Sheet1
Simulation Log	Fig/Section	Shape	# Occupation	# Skipped Layers	# Fires	Fire size (1=50 cm, 4=1 m)	# Lithic Scatters/Total # Lithics (LR/LU)	Hearth placement*	Lithic Scatter Placement†	Thermal Buffering (TB)	Introduced Lithics
1	4	Squares	30	0	1	1	4	FNP	LSNF	0-100%	0.01
2	4	Squares	30	0	1	1	4	FNP	LSR	0-100%	0.01
3	4	Squares	30	0	1	1	4	FR	LSNF	0-100%	0.01
4	4	Squares	30	0	1	1	4	FR	LSR	0-100%	0.01
5	4	Squares	30	0	1	1	400	FNP	LR	0	0.01
6	4	Squares	30	0	1	1	400	FNP	LU	0	0.01
7	4	Squares	30	0	1	1	400	FR	LR	0	0.01
8	4	Squares	30	0	1	1	400	FR	LU	0	0.01
9	5	10x10, 5x20, 4x25	30	0	1	1	4	FNP	LSNF	0-100%	0.01
10	5	10x10, 5x20, 4x25	30	0	1	1	4	FR	LSR	0-100%	0.01
11	6	Caves	30	0	1	1	4	FNP	LSR	0-100%	0.01
12	6, 8, 11	Caves	30	0	1	1	4	FR	LSR	0-100%	0.01
13	6, Discussion	Caves	30	0	1	1	4	FNP	LSNF	0-100%	0.01
14	6, Discussion	Caves	30	0	1	1	4	FR	LSNF	0-100%	0.01
15	6	Caves	30	0	1	1	400	FNP	LR	0-100%	0.01
16	6	Caves	30	0	1	1	400	FNP	LU	0-100%	0.01
17	6	Caves	30	0	1	1	400	FR	LR	0-100%	0.01
18	6	Caves	30	0	1	1	400	FR	LU	0-100%	0.01
26	7	Caves	0-100	0	1	1	4	FR	LSR	0.05	0.01
27	7	Caves	0-100	0	1	1	4	FR	LSR	0	0.01
28	Results	Caves	0-100	0	1	1	4	FR	LSR	0.1	0.01
29	Results	Caves	0-100	0	1	1	4	FR	LSR	0.2	0.01
21	8	Caves	30	0	1	4	4	FR	LSR	0-100%	0.01
22	9	Caves	30	0	1-20	1	4	FR	LSR	0	0.01
23	9	Caves	30	0	1-20	1	4	FR	LSR	0.3	0.01
24	10	Caves	30	0	1	1	1-30	FR	LSR	0	0.01
25	10	Caves	30	0	1	1	1-30	FR	LSR	0.1	0.01
30	11	Caves	30	1	1	1	4	FR	LSR	0-100%	0.01
31	11	Caves	30	2	1	1	4	FR	LSR	0-100%	0.01
32	11, 12	Caves	30	3	1	1	4	FR	LSR	0-100%	0.01
33	11, Discussion	Caves	30	4	1	1	4	FR	LSR	0-100%	0.01
34	11	Caves	30	5	1	1	4	FR	LSR	0-100%	0.01
35	11	Caves	30	6	1	1	4	FR	LSR	0-100%	0.01
36	11	Caves	30	7	1	1	4	FR	LSR	0-100%	0.01
37	11	Caves	30	8	1	1	4	FR	LSR	0-100%	0.01
38	11	Caves	30	9	1	1	4	FR	LSR	0-100%	0.01
39	12	Caves	10	0	1	1	4	FR	LSR	0-100%	0.01
19	13	Caves	30	0	1	1	4	FR	LSR	0.05	0.01
20	13	Caves	30	0	1	1	4	FR	LSR	0.05	0.03
40	Discussion	Caves	30	0	2	1	4	FNP	LSNF	0-100%	0.01
41	Discussion	Caves	30	0	1	4	4	FNP	LSNF	0-100%	0.01
42	Discussion	Caves	30	0	1	4	4	FR	LSNF	0-100%	0.01
43	Discussion	Caves	30	5	1	4	4	FR	LSR	0-100%	0.01
* FR=Fires random, FNP=Fires near previous
† LSR=Lithic scatters random, LSNF=Lithic scatters near fire, LR=Lithics random, LU=Lithics uniform
