# Supplementary material for: fiReproxies: A computational model providing insight into heat-affected archaeological lithic assemblages
Source: PLoS One. 2018 May 16;13(5):e0196777. doi: 10.1371/journal.pone.0196777 (PMC5955532; doi:10.1371/journal.pone.0196777)
Supplement: S3 Table — See Fig 3 for a visual representation of how the values obtained are used to calculate TB. (XLSX) [file pone.0196777.s004.xlsx]

## Sheet: Calculator
Thermal buffering value (TB) calculator (see Figure 3 for a visual representation of this concept and how it is calculated)
Enter known hearth diameter						Known depth of heat penetration (i.e., the >250°C isotherm required to rubify sediment)
=	50					1 cm											2 cm											3 cm												4 cm
Hearth diameter (chord)	Depth of heating (height)	Circle radius	Spherical cap base	Spherical cap volume		Hearth diameter (chord)	Depth from hearth	Circle radius	Spherical cap base diameter	Spherical cap base	Spherical cap volume	Total % change in surface area	% change per 0.5 cm	% change per 1 cm			Hearth diameter (chord)	Depth from hearth	Circle radius	Spherical cap base diameter	Spherical cap base	Spherical cap volume	Total % change in surface area	% change per 0.5 cm	% change per 1 cm			Hearth diameter (chord)	Depth from hearth	Circle radius	Spherical cap base diameter	Spherical cap base	Spherical cap volume	Total % change in surface area	% change per 0.25 cm	% change per 0.5 cm	% change per 1 cm			Hearth diameter (chord)	Depth from hearth	Circle radius	Spherical cap base diameter	Spherical cap base	Spherical cap volume	Total % change in surface area	% change per 0.5 cm	% change per 1 cm
50	0.5	625.25	1963.5	490.939		50	0	313	50	1963.5	982.271						50	0	157.25	50	1963.5	1967.68						50	0	105.667	50	1963.5	2959.38							50	0	80.125	50	1963.5	3960.5
50	1	313	1963.5	982.271		50	0.5	313	35.3695	982.533	245.699	49.96	49.96				50	0.5	157.25	43.3359	1474.98	1108	24.88	24.88				50	0.25	105.667	47.9001	1802.03	2488.68	8.22333	8.22333					50	0.5	80.125	46.8455	1723.56	3038.67	12.22	12.22
50	1.5	209.083	1963.5	1474.39		50	1	313	0	0	0	100	50.04	100			50	1	157.25	35.4119	984.889	492.968	49.84	24.96	49.84			50	0.5	105.667	45.6983	1640.17	2058.4	16.4667	8.24333	-16.4667				50	1	80.125	43.4396	1482.05	2237.21	24.52	12.3	24.52
50	2	157.25	1963.5	1967.68									50	100	Average		50	1.5	157.25	25.0599	493.23	123.373	74.88	25.04				50	0.75	105.667	43.3791	1477.92	1668.63	24.73	8.26333					50	1.5	80.125	39.7178	1238.97	1556.89	36.9	12.38
50	2.5	126.25	1963.5	2462.55													50	2	157.25	0	0	0	100	25.12	50.16			50	1	105.667	40.9227	1315.28	1319.47	33.0133	8.28333	16.5467	33.0133			50	2	80.125	35.5809	994.314	998.503	49.36	12.46	24.84
50	3	105.667	1963.5	2959.38																				25	50	Average		50	1.25	105.667	38.3025	1152.24	1011.02	41.3167	8.30333					50	2.5	80.125	30.8626	748.092	562.836	61.9	12.54
50	3.5	91.0357	1963.5	3458.57																								50	1.5	105.667	35.4824	988.816	743.379	49.64	8.32333	16.6267				50	3	80.125	25.2389	500.299	250.673	74.52	12.62	25.16
50	4	80.125	1963.5	3960.5																								50	1.75	105.667	32.4101	824.995	516.645	57.9833	8.34333					50	3.5	80.125	17.8746	250.935	62.7991	87.22	12.7
50	4.5	71.6944	1963.5	4465.58																								50	2	105.667	29.0057	660.782	330.914	66.3467	8.36333	16.7067	33.3333			50	4	80.125	0	0	0	100	12.78	25.48
50	5	65	1963.5	4974.19																								50	2.25	105.667	25.1346	496.175	186.287	74.73	8.38333												12.5	25	Average
50	5.5	59.5682	1963.5	5486.73																								50	2.5	105.667	20.5345	331.176	82.8595	83.1333	8.40333	16.7867
50	6	55.0833	1963.5	6003.58																								50	2.75	105.667	14.5287	165.784	20.7312	91.5567	8.42333
50	6.5	51.3269	1963.5	6525.15																								50	3	105.667	0	0	0	100	8.44333	16.8667	33.6533
50	7	48.1429	1963.5	7051.83																															8.33333	11.1778	33.3333	Average
50	7.5	45.4167	1963.5	7584
50	8	43.0625	1963.5	8122.06
50	8.5	41.0147	1963.5	8666.41
50	9	39.2222	1963.5	9217.43
50	9.5	37.6447	1963.5	9775.52
50	10	36.25	1963.5	10341.1
50	10.5	35.0119	1963.5	10914.5
50	11	33.9091	1963.5	11496.1
50	11.5	32.9239	1963.5	12086.4
50	12	32.0417	1963.5	12685.8
50	12.5	31.25	1963.5	13294.5
50	13	30.5385	1963.5	13913.1
50	13.5	29.8981	1963.5	14541.8
50	14	29.3214	1963.5	15181.2
50	14.5	28.8017	1963.5	15831.6
50	15	28.3333	1963.5	16493.4
