# Supplementary material for: fiReproxies: A computational model providing insight into heat-affected archaeological lithic assemblages
Source: PLoS One. 2018 May 16;13(5):e0196777. doi: 10.1371/journal.pone.0196777 (PMC5955532; doi:10.1371/journal.pone.0196777)
Supplement: S1 File — (R) [file pone.0196777.s005.R]

#
# fiReproxies.R
#     implementaton of the fiReproxies model
#     version 1.02
#
# � Copyright 2017 Fulco Scherjon and Andrew C. Sorensen
#
# This file is part of the fiReproxies modelling and simulation system.
#
# fiReproxies is free software: you can redistribute it and/or modify it under the terms of the GNU General Public License as published by the Free Software Foundation, any version 3.
# fiReproxies is distributed WITHOUT ANY WARRANTY under the GNU General Public License.
# For the GNU General Public License, see <http://www.gnu.org/licenses/>.
#
# This model simulates the placement of fires and lithics in cave areas and the effect of subsequent heating on deposited lithics
#
# Functionality:
# - read layout cave
#   NOTE: the cells at the limits of the map must have a value of zero, and the borders must be at least three cells wide (with zero values)
# - run for layers and occupations the placement of zero or more fire(s) and zero or more lithic scatter(s)
# - apply heating to underlying lithics
# - collect total percentages of burnt lithics, per experiment and per session
#
# 1.02 added uniform placement of lithics, percentage of burnt lithics
# 1.01 added random placement of lithics
# 1.00 added comments for readability
# 0.39 fixed some logic errors that lead to no ending loops
# 0.38 fires in larger sizes (1 and 4)
# 0.37 fires every other n-th layer
# 0.36 added list of input files
# 0.35 added functionality to place the fire near previous ones

workingDirectory = "C:\\fiRproxies\\"
logFile = "SimulationLog.txt"

areaFiles <- c("C:\\fiRproxies\\CaveSmall.txt", 
"C:\\fiRproxies\\CaveLarge.txt");

#
# set working directory
#
setwd (workingDirectory)
cat("fiReproxies - implementaton of the fiReproxies model\n" )
cat("fiReproxies - implementaton of the fiReproxies model\n", file = logFile, append=TRUE )
cat("Systime", Sys.time(), "\n", file = logFile, append=TRUE )
cat("Current working dir: ", getwd(), "\n")
for (areaFile in areaFiles) {
  cat(areaFile,"\n")  
}

#
# set random seed explicitly to be able to reproduce results
#
#set.seed(12345)

#
# read cave area files, one by one
#    use the fileEncoding to prevent naming error in the first column name from the BOM number
#

for (areaFile in areaFiles) {
  
  # read cave area file
  cat("Reading file: ", areaFile,"\n", file = logFile, append=TRUE)  
  cat("Reading file: ", areaFile,"\n")  
  sizeinwd <- file.info(areaFile)$size
  cat("filesize :", sizeinwd, "\n" )
  caveArea = read.csv(areaFile, fileEncoding="UTF-8-BOM", check.names = FALSE)
  lineCount = nrow(caveArea)
  columnCount = ncol(caveArea)
  cellCount = 0
  for (i in 1:lineCount) {
    for (j in 1:columnCount) {
      if (caveArea[i,j] > 0) {
        cellCount = cellCount + 1
      }
    }
  }
  cat("lines: ",lineCount, " columns: ", columnCount, " cells: ", cellCount, "\n")

  # print caveArea
  #cat caveArea
  
  # preferences
  useFireLocationPreferences = FALSE;
  useFireLocationNearPrevious = FALSE;    # previous is in the previous occupation (not in the same layer!)
  useFireLocationNextToTheWall = FALSE;
  useFireLocationOffTheWall = FALSE;
  
  useLithicLocationRandom = TRUE;         # if true, new lithics are randomly distributed, the location preference is overruled
  useLithicLocationRandomUniform = FALSE;
  
  useLithicLocationPreferences = TRUE;    # location of lithic scatter (only used if useLithicLocationRandom = FALSE)
  useLithicLocationNextToTheFire = TRUE;
  
  useFireInNthLayersOnly = FALSE;    # if true effectively every other layer has fires
  fireInLayerN = 1;   # if =1 fires in everylayer; if =2 in 1,3,5,7; if =3 in 1,4,7; etc.
  
  # parameters
  numberOfFiresPerOccupation = 1
  numberOfLithicsPerOccupation = 1
  
  numberOfLithicPiecesPerDistribution = 400    # note: this variable is only used for Random spread (not in scatter location spread)
  percentageOfBurntLithicPiecesPerDistribution = 1  # note: this variable is only used for Random spread (not in scatter location spread)
  
  fireSize = 1   # can only be 1 or 4
  
  # total number of sessions and occupations
  numberOfSessions = 30
  maxNumberOfOccupations = 30
  
  # allocate memory for matrices
  sessionResultsMean <- numeric(numberOfSessions)
  sessionResultsSD <- numeric(numberOfSessions)
  
  fireMatrix = array(rep(0,lineCount*columnCount*maxNumberOfOccupations), dim=c(lineCount, columnCount, maxNumberOfOccupations))
  unburntLithicsMatrix = array(rep(0,lineCount*columnCount*maxNumberOfOccupations), dim=c(lineCount, columnCount, maxNumberOfOccupations))
  burntLithicsMatrix = array(rep(0,lineCount*columnCount*maxNumberOfOccupations), dim=c(lineCount, columnCount, maxNumberOfOccupations))
  
  for (session in 1:numberOfSessions) {
    
    # total number of occupations
    numberOfOccupations = 30
    #numberOfOccupations = session   # this will increase the number of occupations after each session
    
    # total number of experiments, each experiment creates a separate (archaeological) deposit
    numberOfExperiments = 30
    experimentResults <- numeric(numberOfExperiments)
    
    for (experiment in 1:numberOfExperiments) {
      
      # start new experiment, reset values for fires and flints
      fireMatrix[fireMatrix>0] <- 0
      unburntLithicsMatrix[unburntLithicsMatrix>0] <- 0
      burntLithicsMatrix[burntLithicsMatrix>0] <- 0
      
      # print fireMatrix
      #cat("\nFires:\n")
      #fireMatrix
      
      # 1 layer would simulate palimpsest, burning occurs between occupations
      #numberOfFiresPerOccupation = 5 + (session-1)*10
      #numberOfFiresPerOccupation = session*2
      #numberOfLithicsPerOccupation = 5 + (session-1)*10
      
      for (occupation in 1:numberOfOccupations) {
        #cat("Occupatio1 :", occupation, " num: ", numberOfOccupations,"\n", file = logFile, append=TRUE);
        
        fire = numberOfFiresPerOccupation;
        
        if (useFireInNthLayersOnly == TRUE) {
          if (((occupation-1) %% fireInLayerN) > 0) {
            fire = 0
          }
        }
        
        while (fire > 0) {
          #cat("fire :", fire, "\n");
          
          # find location for a fire
          found = FALSE;
          while (!found) {
            fireX = sample(columnCount,1)
            fireY = sample(lineCount,1)
            
            if (caveArea[fireY,fireX] > 0) {
              #cat("x :", fireX, " y: ", fireY, "\n");
              found = TRUE;
              
              # check if the fire size can be accomodated
              if (fireSize == 4) {
                if ((caveArea[fireY,fireX-1] == 0) ||
                      (caveArea[fireY+1,fireX] == 0) ||
                      (caveArea[fireY+1,fireX-1] == 0) ) {
                  found = FALSE;
                }
              }
              
              # check preferences
              if (useFireLocationPreferences == TRUE) {
                # next to the wall would be: if (!((caveArea[fireY-1,fireX] == 0) ||
                if (useFireLocationNextToTheWall == TRUE) {
                  if ((caveArea[fireY-1,fireX] > 0) &&
                        (caveArea[fireY-1,fireX-1] > 0) &&
                        (caveArea[fireY-1,fireX+1] > 0) &&
                        (caveArea[fireY+1,fireX] > 0) &&
                        (caveArea[fireY+1,fireX-1] > 0) &&
                        (caveArea[fireY+1,fireX+1] > 0) &&
                        (caveArea[fireY,fireX-1] > 0) &&
                        (caveArea[fireY,fireX+1] > 0) ) {
                    found = FALSE;
                    #cat("no good location\n");
                  }
                }
                
                if (useFireLocationOffTheWall == TRUE) {
                  # not next to the wall
                  if ((  (caveArea[fireY-1,fireX] == 0) ||
                           (caveArea[fireY-1,fireX-1] == 0) ||
                           (caveArea[fireY-1,fireX+1] == 0) ||
                           (caveArea[fireY+1,fireX] == 0) ||
                           (caveArea[fireY+1,fireX-1] == 0) ||
                           (caveArea[fireY+1,fireX+1] == 0) ||
                           (caveArea[fireY,fireX-1] == 0) ||
                           (caveArea[fireY,fireX+1] == 0) )) {
                    found = FALSE;
                  }
                }
                
                if (useFireLocationNearPrevious == TRUE) {
                  # fire location near one from the previous occupation
                  if (occupation > 1)
                  {
                    if (((fireMatrix[fireY,fireX, occupation-1] == 0) &&
                           (fireMatrix[fireY-1,fireX-1, occupation-1] == 0) &&
                           (fireMatrix[fireY-1,fireX, occupation-1] == 0) &&
                           (fireMatrix[fireY-1,fireX+1, occupation-1] == 0) &&
                           (fireMatrix[fireY+1,fireX-1, occupation-1] == 0) &&
                           (fireMatrix[fireY+1,fireX, occupation-1] == 0) &&
                           (fireMatrix[fireY+1,fireX+1, occupation-1] == 0) &&
                           (fireMatrix[fireY,fireX-1, occupation-1] == 0) &&
                           (fireMatrix[fireY,fireX+1, occupation-1] == 0) )) {
                      found = FALSE;
                    }
                  }
                }
                
              }
              
              
              if (found == TRUE)
              {
                if (fireSize == 1) {
                  
                  # good location, put the fire here
                  #cat("good location\n");
                  fire = fire - 1;
                  fireMatrix[fireY,fireX, occupation] = fireMatrix[fireY,fireX, occupation] + 1;
                  
                  # burn the lithcs
                  burntLithicsMatrix[fireY,fireX,occupation] = unburntLithicsMatrix[fireY,fireX,occupation];
                  unburntLithicsMatrix[fireY,fireX,occupation] = 0;
                  
                  # burn down
                  if (occupation > 1) {
                    perc = 100;
                    for (i in (occupation-1):1)
                    {
                      perc = max(0, perc-0)
                      lit = unburntLithicsMatrix[fireY,fireX,i];
                      #cat("occ:", i, " lit :", lit, " perc: ", perc, "litperc:", round((lit / 100) * perc), "\n");
                      lit = round((lit / 100) * perc)
                      unburntLithicsMatrix[fireY,fireX,i] = unburntLithicsMatrix[fireY,fireX,i] - lit;
                      burntLithicsMatrix[fireY,fireX,i] = burntLithicsMatrix[fireY,fireX,i] + lit;
                    }
                  }
                }

                if (fireSize == 4) {
                  
                  # good location, put the fire here
                  fire = fire - 1;
                  fireMatrix[fireY,fireX, occupation] = fireMatrix[fireY,fireX, occupation] + 1;
                  fireMatrix[fireY,fireX-1, occupation] = fireMatrix[fireY,fireX-1, occupation] + 1;
                  fireMatrix[fireY+1,fireX, occupation] = fireMatrix[fireY+1,fireX, occupation] + 1;
                  fireMatrix[fireY+1,fireX-1, occupation] = fireMatrix[fireY+1,fireX-1, occupation] + 1;
                  
                  # burn the lithcs
                  burntLithicsMatrix[fireY,fireX,occupation] = unburntLithicsMatrix[fireY,fireX,occupation];
                  unburntLithicsMatrix[fireY,fireX,occupation] = 0;
                  burntLithicsMatrix[fireY,fireX-1,occupation] = unburntLithicsMatrix[fireY,fireX-1,occupation];
                  unburntLithicsMatrix[fireY,fireX-1,occupation] = 0;
                  burntLithicsMatrix[fireY+1,fireX,occupation] = unburntLithicsMatrix[fireY+1,fireX,occupation];
                  unburntLithicsMatrix[fireY+1,fireX,occupation] = 0;
                  burntLithicsMatrix[fireY+1,fireX-1,occupation] = unburntLithicsMatrix[fireY+1,fireX-1,occupation];
                  unburntLithicsMatrix[fireY+1,fireX-1,occupation] = 0;
                  
                  # burn down
                  if (occupation > 1) {
                    perc = 100;
                    for (i in (occupation-1):1)
                    {
                      perc = max(0, perc-0)
                      lit = unburntLithicsMatrix[fireY,fireX,i];
                      lit = round((lit / 100) * perc)
                      unburntLithicsMatrix[fireY,fireX,i] = unburntLithicsMatrix[fireY,fireX,i] - lit;
                      burntLithicsMatrix[fireY,fireX,i] = burntLithicsMatrix[fireY,fireX,i] + lit;
                      
                      lit = unburntLithicsMatrix[fireY,fireX-1,i];
                      lit = round((lit / 100) * perc)
                      unburntLithicsMatrix[fireY,fireX-1,i] = unburntLithicsMatrix[fireY,fireX-1,i] - lit;
                      burntLithicsMatrix[fireY,fireX-1,i] = burntLithicsMatrix[fireY,fireX-1,i] + lit;
                      
                      lit = unburntLithicsMatrix[fireY+1,fireX,i];
                      lit = round((lit / 100) * perc)
                      unburntLithicsMatrix[fireY+1,fireX,i] = unburntLithicsMatrix[fireY+1,fireX,i] - lit;
                      burntLithicsMatrix[fireY+1,fireX,i] = burntLithicsMatrix[fireY+1,fireX,i] + lit;
                      
                      lit = unburntLithicsMatrix[fireY+1,fireX-1,i];
                      lit = round((lit / 100) * perc)
                      unburntLithicsMatrix[fireY+1,fireX-1,i] = unburntLithicsMatrix[fireY+1,fireX-1,i] - lit;
                      burntLithicsMatrix[fireY+1,fireX-1,i] = burntLithicsMatrix[fireY+1,fireX-1,i] + lit;
                    }
                  }
                }
                
              }
            }
          }
        } # end of fire placement
        
        #cat("Occupatio2 :", occupation, " num: ", numberOfOccupations,"\n", file = logFile, append=TRUE);
        lithic = numberOfLithicsPerOccupation;
        
        if (useFireInNthLayersOnly == TRUE) {
          if (((occupation-1) %% fireInLayerN) > 0) {
            lithic = 0
          }
        }
        
        while (lithic > 0) {
          # now place the lithics (after the fires in the same layer so they do not get burnt by them)
          
          if (useLithicLocationRandom == TRUE) {
           
            pieces = numberOfLithicPiecesPerDistribution ;
            
            if (useLithicLocationRandomUniform == TRUE)
            {
              # distribute the pieces uniform throughout the cave
              perCellCount = floor(pieces/cellCount)
              #cat("pieces: ",pieces, " cells: ", cellCount, " perCell: ", perCellCount, "\n")
              
              for (i in 1:lineCount) {
                for (j in 1:columnCount) {
                  if (caveArea[i,j] > 0) {
                    unburntLithicsMatrix[i,j, occupation] = unburntLithicsMatrix[i,j, occupation] + perCellCount;
                  }
                }
              }
              
              pieces = pieces - cellCount*perCellCount;
              # now continue with the random distribution for the remaining pieces
            }
            
            
            # distribute the (remaining) pieces randomly throughout the cave
            #cat("pieces to spread: ",pieces, "\n")
            while (pieces > 0) {
                
                # find location for a piece
                found = FALSE;
                while (!found) {
                  litX = sample(columnCount,1)
                  litY = sample(lineCount,1)
                  if (caveArea[litY,litX] > 0) {
                    found = TRUE;
                    unburntLithicsMatrix[litY,litX, occupation] = unburntLithicsMatrix[litY,litX, occupation] + 1;
                  }
                }
                pieces = pieces - 1;
                
              }

            # now burn a percentage of the unburnt flint pieces (note that we round up, partly burnt flint is burnt)
            pieces = ceiling((percentageOfBurntLithicPiecesPerDistribution * numberOfLithicPiecesPerDistribution)/100)
            while (pieces > 0) {
              
              # find an unburnt piece
              found = FALSE;
              while (!found) {
                litX = sample(columnCount,1)
                litY = sample(lineCount,1)
                if (caveArea[litY,litX] > 0) {
                  if (unburntLithicsMatrix[litY,litX, occupation]>0) {
                    found = TRUE;
                    unburntLithicsMatrix[litY,litX, occupation] = unburntLithicsMatrix[litY,litX, occupation] - 1;
                    burntLithicsMatrix[litY,litX, occupation] = burntLithicsMatrix[litY,litX, occupation] + 1;
                    #cat("Burning piece: ",pieces, "\n")
                  }
                }
              }
              pieces = pieces - 1;
            }
            
            lithic = lithic - 1;  
          }
          else {
            found = FALSE;
            while (!found) {
              lithicsX = sample(columnCount,1)
              lithicsY = sample(lineCount,1)
              
              if (caveArea[lithicsY,lithicsX] > 0) {
                if (fireMatrix[lithicsY, lithicsX, occupation] == 0) {
                  # good location with no fires, put the lithics here
                  found = TRUE;
                  
                  # check for preferences for lithic locations
                  if (useLithicLocationPreferences == TRUE)
                  {
                    if (useLithicLocationNextToTheFire == TRUE) {
                      
                      # check immediately next to the fire, this is NOT a good location
                      if ( (fireMatrix[lithicsY-1, lithicsX-1, occupation] > 0) ||
                           (fireMatrix[lithicsY-1, lithicsX, occupation] > 0) ||
                           (fireMatrix[lithicsY-1, lithicsX+1, occupation] > 0) ||
                           (fireMatrix[lithicsY, lithicsX-1, occupation] > 0) ||
                           (fireMatrix[lithicsY, lithicsX+1, occupation] > 0) ||
                           (fireMatrix[lithicsY+1, lithicsX-1, occupation] > 0) ||
                           (fireMatrix[lithicsY+1, lithicsX, occupation] > 0) ||
                           (fireMatrix[lithicsY+1, lithicsX+1, occupation] > 0) ) {
                        found = FALSE;
                      } else {
                        # one step between fire and lithics, test for at least one fire in that range
                        if ( (fireMatrix[lithicsY-2, lithicsX-2, occupation] == 0) &&
                             (fireMatrix[lithicsY-2, lithicsX-1, occupation] == 0) &&
                             (fireMatrix[lithicsY-2, lithicsX, occupation] == 0) &&
                             (fireMatrix[lithicsY-2, lithicsX+1, occupation] == 0) &&
                             (fireMatrix[lithicsY-2, lithicsX+2, occupation] == 0) &&
                             (fireMatrix[lithicsY-1, lithicsX-2, occupation] == 0) &&
                             (fireMatrix[lithicsY, lithicsX-2, occupation] == 0) &&
                             (fireMatrix[lithicsY+1, lithicsX-2, occupation] == 0) &&
                             (fireMatrix[lithicsY-1, lithicsX+2, occupation] == 0) &&
                             (fireMatrix[lithicsY, lithicsX+2, occupation] == 0) &&
                             (fireMatrix[lithicsY+1, lithicsX+2, occupation] == 0) &&
                             (fireMatrix[lithicsY+2, lithicsX-2, occupation] == 0) &&
                             (fireMatrix[lithicsY+2, lithicsX-1, occupation] == 0) &&
                             (fireMatrix[lithicsY+2, lithicsX, occupation] == 0) &&
                             (fireMatrix[lithicsY+2, lithicsX+1, occupation] == 0) &&
                             (fireMatrix[lithicsY+2, lithicsX+2, occupation] == 0) ) {
                          found = FALSE;
                        }
                      }
                    }
                  }
                  
                  # is this a good location for the lithic scatter
                  if (found == TRUE) {
                    
                    #cat("good location, x :", lithicsX, " y: ", lithicsY, "\n");
                    
                    unburntLithicsMatrix[lithicsY,lithicsX, occupation] = unburntLithicsMatrix[lithicsY,lithicsX, occupation] + 59;
                    burntLithicsMatrix[lithicsY,lithicsX, occupation] = burntLithicsMatrix[lithicsY,lithicsX, occupation] + 1;
                    
                    # bleed the lithics around the main area
                    if (caveArea[lithicsY-1,lithicsX] > 0) {
                      unburntLithicsMatrix[lithicsY-1,lithicsX, occupation] = unburntLithicsMatrix[lithicsY-1,lithicsX, occupation] + 8;
                    } else {
                      unburntLithicsMatrix[lithicsY,lithicsX, occupation] = unburntLithicsMatrix[lithicsY,lithicsX, occupation] + 8;
                    }
                    if (caveArea[lithicsY+1,lithicsX] > 0) {
                      unburntLithicsMatrix[lithicsY+1,lithicsX, occupation] = unburntLithicsMatrix[lithicsY+1,lithicsX, occupation] + 8;
                    } else {
                      unburntLithicsMatrix[lithicsY,lithicsX, occupation] = unburntLithicsMatrix[lithicsY,lithicsX, occupation] + 8;
                    }
                    if (caveArea[lithicsY,lithicsX-1] > 0) {
                      unburntLithicsMatrix[lithicsY,lithicsX-1, occupation] = unburntLithicsMatrix[lithicsY,lithicsX-1, occupation] + 8;
                    } else {
                      unburntLithicsMatrix[lithicsY,lithicsX, occupation] = unburntLithicsMatrix[lithicsY,lithicsX, occupation] + 8;
                    }
                    if (caveArea[lithicsY,lithicsX+1] > 0) {
                      unburntLithicsMatrix[lithicsY,lithicsX+1, occupation] = unburntLithicsMatrix[lithicsY,lithicsX+1, occupation] + 8;
                    } else {
                      unburntLithicsMatrix[lithicsY,lithicsX, occupation] = unburntLithicsMatrix[lithicsY,lithicsX, occupation] + 8;
                    }
                    if (caveArea[lithicsY-1,lithicsX-1] > 0) {
                      unburntLithicsMatrix[lithicsY-1,lithicsX-1, occupation] = unburntLithicsMatrix[lithicsY-1,lithicsX-1, occupation] + 2;
                    } else {
                      unburntLithicsMatrix[lithicsY,lithicsX, occupation] = unburntLithicsMatrix[lithicsY,lithicsX, occupation] + 2;
                    }
                    if (caveArea[lithicsY-1,lithicsX+1] > 0) {
                      unburntLithicsMatrix[lithicsY-1,lithicsX+1, occupation] = unburntLithicsMatrix[lithicsY-1,lithicsX+1, occupation] + 2;
                    } else {
                      unburntLithicsMatrix[lithicsY,lithicsX, occupation] = unburntLithicsMatrix[lithicsY,lithicsX, occupation] + 2;
                    }
                    if (caveArea[lithicsY+1,lithicsX+1] > 0) {
                      unburntLithicsMatrix[lithicsY+1,lithicsX+1, occupation] = unburntLithicsMatrix[lithicsY+1,lithicsX+1, occupation] + 2;
                    } else {
                      unburntLithicsMatrix[lithicsY,lithicsX, occupation] = unburntLithicsMatrix[lithicsY,lithicsX, occupation] + 2;
                    }
                    if (caveArea[lithicsY+1,lithicsX-1] > 0) {
                      unburntLithicsMatrix[lithicsY+1,lithicsX-1, occupation] = unburntLithicsMatrix[lithicsY+1,lithicsX-1, occupation] + 2;
                    } else {
                      unburntLithicsMatrix[lithicsY,lithicsX, occupation] = unburntLithicsMatrix[lithicsY,lithicsX, occupation] + 2;
                    }
                    lithic = lithic - 1;
                  }
                }
              }
            }
          }
        }  # end of lithic placement
        
        #cat("Occupatio3 :", occupation, " num: ", numberOfOccupations,"\n", file = logFile, append=TRUE);
        #cat("Occupatio3 :", occupation, " num: ", numberOfOccupations,"\n");
      }   # end of occupations
      
      #fireMatrix
      #unburntLithicsMatrix
      #burntLithicsMatrix
      
      totalUnburntLithics = 0
      for (i in 1:lineCount) {
        for (j in 1:columnCount) {
          for (k in 1:numberOfOccupations) {
            totalUnburntLithics = totalUnburntLithics + unburntLithicsMatrix[i,j,k]
          }
        }
      }
      #cat("totalUnburntLithics: ", totalUnburntLithics, "\n" )
      
      totalBurntLithics = 0
      for (i in 1:lineCount) {
        for (j in 1:columnCount) {
          for (k in 1:numberOfOccupations) {
            totalBurntLithics = totalBurntLithics + burntLithicsMatrix[i,j,k]
          }
        }
      }
      #cat("totalBurntLithics: ", totalBurntLithics, "\n" )
      
      experimentResults[experiment] = (totalBurntLithics / ((totalUnburntLithics+totalBurntLithics) / 100))
      cat("session: ", session, "  experiment: ", experiment, "  result: ", experimentResults[experiment], "\n")
    } # end of experiments
    
    # display results
    experimentResults
    mean(experimentResults)
    plot(experimentResults)
    
    sessionResultsMean[session] = mean(experimentResults)
    sessionResultsSD[session] = sd(experimentResults)
    
  }  # end of sessions
  
  # log results to screen and outputfile
  sessionResultsMean
  cat("sessionResultsMean", sessionResultsMean, "\n", file = logFile, append=TRUE )
  mean(sessionResultsMean)
  cat("mean(sessionResultsMean)", mean(sessionResultsMean), "\n", file = logFile, append=TRUE )
  sessionResultsSD
  cat("sessionResultsSD", sessionResultsSD, "\n", file = logFile, append=TRUE )
  mean(sessionResultsSD)
  cat("mean(sessionResultsSD)", mean(sessionResultsSD), "\n", file = logFile, append=TRUE )
  
  # plot the session results
  plot(sessionResultsMean, ylim=c(min(sessionResultsMean-sessionResultsSD),max((sessionResultsMean+sessionResultsSD))))
  lines(rbind(1:numberOfSessions,1:numberOfSessions,NA),rbind(sessionResultsMean-sessionResultsSD,sessionResultsMean+sessionResultsSD,NA))
  
  cat("File done\n" )

} # end of areaFiles


library(lattice)

# display occupation density plots for the latest experiment (note that the maps are tilted sideways)

fireMatrix[caveArea==0] <- -1
rgb.palette <- colorRampPalette(c("yellow", "black"), space = "rgb")
levelplot(fireMatrix, main="Fire occurences in occupations", xlab="", ylab="", scales = list(tck = c(0,0)), labels = FALSE, col.regions=rgb.palette(100), cuts=100, at=seq(0,max(fireMatrix),0.5))

burntLithicsMatrix[caveArea==0] <- -1
rgb.palette <- colorRampPalette(c("yellow", "red"), space = "rgb")
levelplot(burntLithicsMatrix, main="Heated lithics per occupation", xlab="", ylab="", col.regions=rgb.palette(max(burntLithicsMatrix)), cuts=100, at=seq(0,max(burntLithicsMatrix),1))

unburntLithicsMatrix[caveArea==0] <- -1
rgb.palette <- colorRampPalette(c("yellow", "green"), space = "rgb")
levelplot(unburntLithicsMatrix, main="Unheated lithics per occupations", xlab="", ylab="", col.regions=rgb.palette(max(unburntLithicsMatrix)), cuts=100, at=seq(0,max(unburntLithicsMatrix),1))


cat("fiReproxies: simulations done, results written to ",workingDirectory, "\\", logFile, "\n" )

# end of program
