# Supplementary material for: fiReproxies: A computational model providing insight into heat-affected archaeological lithic assemblages
Source: PLoS One. 2018 May 16;13(5):e0196777. doi: 10.1371/journal.pone.0196777 (PMC5955532; doi:10.1371/journal.pone.0196777)
Supplement: S3 File — Simulation logs 1–43 (See S2 Table). (ZIP) [file pone.0196777.s007.zip]

Archive with 44 entries (43 files):
- S3_File/
- S3_File/Simulation Log 1.txt
- S3_File/Simulation Log 10.txt
- S3_File/Simulation Log 11.txt
- S3_File/Simulation Log 12.txt
- S3_File/Simulation Log 13.txt
- S3_File/Simulation Log 14.txt
- S3_File/Simulation Log 15.txt
- S3_File/Simulation Log 16.txt
- S3_File/Simulation Log 17.txt
- S3_File/Simulation Log 18.txt
- S3_File/Simulation Log 19b.txt
- S3_File/Simulation Log 2.txt
- S3_File/Simulation Log 20b.txt
- S3_File/Simulation Log 21b.txt
- S3_File/Simulation Log 22b.txt
- S3_File/Simulation Log 23b.txt
- S3_File/Simulation Log 24b.txt
- S3_File/Simulation Log 25b.txt
- S3_File/Simulation Log 26b.txt
- S3_File/Simulation Log 27b.txt
- S3_File/Simulation Log 28b.txt
- S3_File/Simulation Log 29b.txt
- S3_File/Simulation Log 3.txt
- S3_File/Simulation Log 30b.txt
- S3_File/Simulation Log 31b.txt
- S3_File/Simulation Log 32b.txt
- S3_File/Simulation Log 33b.txt
- S3_File/Simulation Log 34b.txt
- S3_File/Simulation Log 35b.txt
- S3_File/Simulation Log 36b.txt
- S3_File/Simulation Log 37b.txt
- S3_File/Simulation Log 38b.txt
- S3_File/Simulation Log 39b.txt
- S3_File/Simulation Log 4.txt
- S3_File/Simulation Log 40.txt
- S3_File/Simulation Log 41.txt
- S3_File/Simulation Log 42.txt
- S3_File/Simulation Log 43.txt
- S3_File/Simulation Log 5.txt
- S3_File/Simulation Log 6.txt
- S3_File/Simulation Log 7.txt
- S3_File/Simulation Log 8.txt
- S3_File/Simulation Log 9.txt
