# Supplementary material for: fiReproxies: A computational model providing insight into heat-affected archaeological lithic assemblages
Source: PLoS One. 2018 May 16;13(5):e0196777. doi: 10.1371/journal.pone.0196777 (PMC5955532; doi:10.1371/journal.pone.0196777)
Supplement: S3 File — Simulation logs 1–43 (See S2 Table). (ZIP) [file pone.0196777.s007.zip › S3_File/Simulation Log 1.txt]

FiresAndLithics
Systime 1493821272 
Readinf file:  C:\Users\FZ\Documents\Leiden\PhD\Fire proxies\4x4.txt 
sessionResultsMean 40.99694 39.05389 40.27 38.1925 31.42917 27.0425 22.86667 21.30306 19.12528 18.25528 15.70028 14.51417 12.25 11.71944 10.89306 9.318056 9.380278 8.280556 7.581667 7.584722 6.806667 6.335833 5.848056 5.754167 4.986944 4.985278 4.981389 4.433056 4.375556 3.869722 3.874167 3.836667 3.378056 3.458333 3.111111 3.018611 3.022222 2.946944 2.807778 2.795556 2.581111 2.558611 2.414722 2.400833 2.236111 2.24 2.1 1.964722 1.871667 1.736944 1.709722 1.716111 1.656944 1.710556 1.590833 1.630556 1.619722 1.581944 1.588611 1.558611 1.508333 1.5475 1.545278 1.513611 1.488611 1.474167 1.482222 1.479722 1.458056 1.420278 1.420556 1.401944 1.405 1.394722 1.402778 1.329722 1.292778 1.295278 1.285833 1.286389 1.293333 1.264722 1.237222 1.223056 1.222778 1.2225 1.193889 1.183611 1.152778 1.149167 1.134444 1.116389 1.119722 1.093056 1.075833 1.048333 1.039722 1.024167 1.0025 1 
mean(sessionResultsMean) 5.800819 
sessionResultsSD 7.743997 8.277685 6.875749 4.088672 6.300493 5.332322 4.923294 3.938717 3.650032 3.200717 3.232139 2.169531 2.561025 2.64774 2.27871 2.246648 1.503225 1.919324 1.572762 1.679691 1.650878 1.1341 1.211542 1.228497 0.8414481 0.8210319 1.300001 0.887505 0.8160651 0.6995157 0.6178086 0.5117471 0.6886584 0.7633486 0.5685033 0.4829551 0.3828353 0.5454421 0.402155 0.4004053 0.3354597 0.3945418 0.340847 0.2843824 0.3252271 0.2936786 0.2136057 0.2410236 0.1640396 0.1497393 0.1238952 0.1370518 0.1466759 0.1718718 0.1091229 0.1349992 0.1221707 0.1203062 0.1014144 0.1166971 0.1166256 0.1087448 0.112032 0.119355 0.109804 0.1110156 0.07306683 0.08799282 0.07069318 0.06867253 0.08742083 0.08875154 0.08125571 0.07598281 0.0713624 0.0582998 0.06165553 0.06874224 0.05889101 0.06172346 0.06588624 0.04098192 0.0477829 0.03985626 0.04590164 0.05151675 0.04349073 0.03793542 0.03849002 0.03754627 0.03138969 0.02972442 0.0294004 0.02476744 0.02856313 0.017008 0.01787078 0.009374601 0.004458192 0 
mean(sessionResultsSD) 0.984577 
Readinf file:  C:\Users\FZ\Documents\Leiden\PhD\Fire proxies\5x5.txt 
sessionResultsMean 32.23028 32.0125 31.33417 26.13889 25.38389 21.61028 19.41889 17.40889 15.07444 14.3 12.47167 11.72417 10.68722 10.03972 8.307222 8.974444 8.056111 7.203889 6.743056 6.801667 5.698889 5.867778 5.240833 5.201389 4.660833 4.625556 4.404167 4.014444 3.833889 3.669167 3.316389 3.608889 3.194444 2.999167 2.875556 2.881944 2.794722 2.607778 2.608611 2.579722 2.4425 2.301389 2.276944 2.249167 2.175833 2.103611 1.9625 1.896667 1.774444 1.731389 1.680278 1.649167 1.621944 1.601111 1.631667 1.581667 1.550556 1.539722 1.576667 1.499722 1.493889 1.509167 1.502778 1.471944 1.473056 1.441389 1.446667 1.431389 1.4325 1.375 1.369722 1.376111 1.367222 1.363056 1.334722 1.281111 1.284167 1.303611 1.289444 1.2625 1.250556 1.234444 1.213333 1.204167 1.201111 1.198889 1.166111 1.159722 1.140556 1.1325 1.121111 1.106944 1.095278 1.094722 1.063611 1.041111 1.031111 1.018611 1.0025 1 
mean(sessionResultsMean) 4.897383 
sessionResultsSD 8.933001 7.379587 5.41049 5.446606 4.156655 4.338918 3.562801 3.544732 3.247554 2.704382 2.74248 2.599882 2.076032 1.585751 1.819519 1.396048 1.250994 1.199668 1.190037 1.244818 1.344555 1.069009 1.164882 1.066047 0.8645979 0.8151374 0.717811 0.7159878 0.81266 0.7793711 0.5906296 0.6824319 0.3940186 0.4656873 0.5354928 0.486996 0.3924789 0.4376002 0.3542671 0.4165441 0.3439986 0.3930678 0.3110411 0.260639 0.2412089 0.2394586 0.1589108 0.2078972 0.1467713 0.1440832 0.114898 0.121105 0.1518166 0.1059244 0.1203125 0.1135335 0.09534002 0.1133283 0.1034232 0.08871916 0.08789071 0.09714187 0.1033753 0.1056925 0.08090376 0.09426778 0.08516943 0.09697739 0.0894146 0.06899664 0.07186898 0.07956218 0.08441633 0.05586671 0.05794548 0.07346557 0.06682273 0.06356594 0.06868125 0.04021911 0.05274702 0.04573439 0.05671398 0.04259034 0.04358972 0.04656461 0.03403946 0.02760242 0.03567449 0.02987442 0.03776143 0.02751552 0.01928851 0.02204612 0.01824211 0.01607176 0.01433944 0.01307277 0.004966362 0 
mean(sessionResultsSD) 0.8567232 
Readinf file:  C:\Users\FZ\Documents\Leiden\PhD\Fire proxies\6x6.txt 
sessionResultsMean 26.29722 25.29944 24.22528 23.24333 20.3125 19.0575 17.83917 15.15694 13.82194 12.52667 12.3725 10.53333 9.896944 9.4625 7.818889 7.996944 6.922778 6.623056 6.626389 6.066667 5.589167 5.371111 5.091111 4.766944 4.751667 4.311111 3.864444 3.968333 3.520833 3.655278 3.613611 3.488611 3.041944 3.015556 2.818056 2.638889 2.680833 2.675 2.473056 2.439444 2.371389 2.261111 2.191944 2.073611 1.991944 1.95 1.861111 1.802222 1.739167 1.647778 1.601389 1.609444 1.6125 1.563611 1.598056 1.546667 1.549722 1.499167 1.530833 1.498889 1.519444 1.501667 1.499722 1.487222 1.455556 1.493333 1.415833 1.404722 1.399167 1.388889 1.37 1.3675 1.344444 1.323889 1.354444 1.266944 1.270833 1.254722 1.274444 1.240833 1.246944 1.214722 1.193611 1.196944 1.198333 1.183333 1.166667 1.162222 1.120833 1.115833 1.121667 1.105278 1.087222 1.091111 1.066944 1.038056 1.031389 1.012222 1.003333 1 
mean(sessionResultsMean) 4.413658 
sessionResultsSD 6.822282 6.426922 6.227548 4.679578 3.524047 3.498879 2.707933 3.199824 2.686856 2.235285 2.381528 1.903863 1.842927 1.710141 1.591723 1.717181 1.371091 1.622892 1.238756 1.341901 1.425666 1.105472 1.16624 1.119499 0.7359391 0.6103879 0.7375335 0.7386316 0.6536105 0.7523192 0.804589 0.6786583 0.6277411 0.6339181 0.5539007 0.3973351 0.4776877 0.4256278 0.4329391 0.274908 0.412599 0.2725407 0.2774014 0.2130678 0.2191446 0.1501755 0.1928851 0.1819821 0.1028602 0.1308668 0.1173438 0.1449457 0.1110027 0.1234382 0.09391657 0.1053093 0.1155423 0.09839103 0.08811429 0.07426954 0.1169605 0.08992334 0.09768595 0.09320119 0.1001755 0.1097149 0.06237439 0.07708417 0.07302148 0.0700073 0.08268715 0.05926392 0.05015939 0.07167714 0.06701537 0.077666 0.0548749 0.05784621 0.05037852 0.05636456 0.06567084 0.04027464 0.05227961 0.04200913 0.04171836 0.04898393 0.03688026 0.03731489 0.03154317 0.026565 0.02622479 0.02341563 0.02473357 0.022841 0.02798153 0.01865745 0.01558 0.01043437 0.004693682 0 
mean(sessionResultsSD) 0.7842544 
Readinf file:  C:\Users\FZ\Documents\Leiden\PhD\Fire proxies\7x7.txt 
sessionResultsMean 25.50778 25.44417 22.96417 22.93194 20.70861 18.13111 15.14222 14.57972 13.15472 11.67139 11.56056 10.2275 9.498333 8.4875 7.434167 7.184167 6.926389 6.496944 6.146111 5.595 5.520556 5.021111 4.851389 4.54 4.316389 4.099167 4.119722 3.833056 3.588056 3.556667 3.179444 3.100833 3.025556 2.769167 2.729722 2.717222 2.859444 2.556944 2.39 2.291389 2.383333 2.219444 2.083611 2.091667 1.943333 1.976111 1.8375 1.748056 1.692222 1.601667 1.610833 1.539444 1.566667 1.562778 1.549444 1.503333 1.503611 1.493611 1.486389 1.488611 1.4625 1.479722 1.4525 1.448056 1.4175 1.397222 1.411389 1.408889 1.369722 1.368611 1.359722 1.346389 1.320278 1.327222 1.308333 1.280556 1.236667 1.238889 1.250278 1.256944 1.219444 1.221944 1.203056 1.2025 1.184722 1.182778 1.157778 1.144722 1.116667 1.115278 1.105 1.105833 1.086944 1.090278 1.06 1.033056 1.023333 1.015278 1.002778 1 
mean(sessionResultsMean) 4.251528 
sessionResultsSD 5.980106 5.318854 5.526449 4.597942 4.314166 2.888323 2.850929 2.40962 2.837909 2.514738 2.439431 1.772447 2.406188 1.400725 1.402724 1.478846 1.459194 1.293891 1.619011 1.240125 0.9517823 1.103264 0.9190827 1.140519 1.006056 0.7562902 0.8776096 0.6620403 0.7251228 0.5637577 0.6958819 0.6823842 0.5319843 0.4494843 0.3889437 0.4603635 0.4324855 0.4692717 0.4485364 0.2898547 0.2408677 0.3040384 0.2087236 0.2532925 0.2236111 0.2753675 0.1693569 0.1729655 0.1350098 0.1379655 0.1275722 0.0865177 0.09318235 0.1344731 0.1088501 0.121859 0.1111737 0.09888466 0.09363056 0.1056245 0.1067131 0.09746999 0.08159538 0.09483004 0.06522691 0.07095859 0.08928417 0.06916765 0.07534987 0.07400953 0.07431305 0.08169901 0.06902035 0.06913302 0.06906602 0.08357245 0.06675999 0.06430193 0.04492881 0.05440744 0.05101148 0.068386 0.05115914 0.05511004 0.04260907 0.0330399 0.03055468 0.02509401 0.03208884 0.03419037 0.02083046 0.02969755 0.02414072 0.01994765 0.02080746 0.01539445 0.0150669 0.01159736 0.003995528 0 
mean(sessionResultsSD) 0.7459583 
Readinf file:  C:\Users\FZ\Documents\Leiden\PhD\Fire proxies\8x8.txt 
sessionResultsMean 25.0925 23.05111 22.04583 20.14972 17.90944 17.66444 15.6 14.27444 12.0475 12.33111 9.848611 9.426111 9.371389 7.877222 7.639167 7.228611 6.603333 6.169722 5.7925 5.330278 4.815278 5.295556 4.911389 4.178056 4.155278 3.8925 3.914722 3.543611 3.428056 3.380833 3.089444 3.086389 3.006111 2.671944 2.6925 2.460278 2.665278 2.356389 2.335833 2.341944 2.250556 2.128889 2.160278 2.070278 1.976389 1.907222 1.8225 1.721944 1.628056 1.593611 1.606389 1.557778 1.587778 1.546944 1.556389 1.529167 1.511667 1.481389 1.446389 1.463889 1.463889 1.440556 1.483889 1.397778 1.414722 1.413333 1.384167 1.3875 1.399722 1.355833 1.334444 1.323889 1.331111 1.321389 1.329722 1.261111 1.243889 1.239444 1.255833 1.230556 1.2175 1.216111 1.181389 1.179167 1.189444 1.159167 1.148611 1.135 1.102222 1.1075 1.111667 1.093056 1.091667 1.086667 1.057778 1.035278 1.020833 1.01 1.001111 1 
mean(sessionResultsMean) 4.073789 
sessionResultsSD 6.037846 6.131265 4.247176 4.29882 3.814701 3.397747 3.357464 3.143225 2.492999 1.782155 1.749069 1.722149 1.522704 1.903587 1.258561 1.266394 1.312671 1.282405 1.293597 1.000633 1.14382 0.8412091 0.8696332 0.8690327 0.7061019 0.7415176 0.7107841 0.638281 0.745229 0.4502455 0.4826637 0.6405947 0.5253987 0.4927855 0.4126493 0.3730292 0.4296209 0.384697 0.3783607 0.4045271 0.3707578 0.2875925 0.2528921 0.2852092 0.2426909 0.2036277 0.2091209 0.1763357 0.1244044 0.1251949 0.1021016 0.105612 0.1115833 0.08744137 0.1326614 0.1305703 0.11672 0.1098301 0.07592606 0.08420047 0.07550384 0.08432551 0.09705761 0.09261354 0.09477952 0.09652983 0.09829363 0.07898876 0.07531808 0.08247111 0.05350428 0.0775503 0.07561793 0.05923698 0.05359148 0.06700108 0.05928749 0.05453273 0.06205879 0.03591533 0.04751235 0.04381984 0.05227961 0.04557792 0.04140338 0.04279227 0.04100529 0.03849417 0.02579515 0.02574094 0.02756045 0.02645057 0.02580133 0.02205879 0.01776999 0.0169068 0.01020621 0.008304548 0.002881216 0 
mean(sessionResultsSD) 0.7062636 
Readinf file:  C:\Users\FZ\Documents\Leiden\PhD\Fire proxies\9x9.txt 
sessionResultsMean 22.29556 24.33667 22.7525 20.51028 17.14361 16.41333 14.19667 13.00806 12.26 10.73528 10.67722 10.0375 8.271667 8.185278 7.330556 7.163611 6.386667 6.294167 6.129444 5.126944 5.034444 4.791389 4.279167 4.486944 4.085278 3.850833 3.936944 3.684722 3.394167 3.494167 3.203611 2.988889 2.758333 2.726667 2.774722 2.476389 2.562222 2.419444 2.229167 2.297222 2.131944 2.161667 2.028889 1.9975 1.932778 1.918333 1.827222 1.725278 1.664444 1.583889 1.558333 1.589167 1.557778 1.552222 1.525278 1.526111 1.512778 1.439444 1.466111 1.463611 1.429722 1.444167 1.455 1.409722 1.416111 1.380278 1.3725 1.368056 1.373056 1.319167 1.326667 1.340556 1.320556 1.2925 1.306111 1.256389 1.235833 1.244444 1.230278 1.228333 1.238611 1.217222 1.173611 1.186389 1.180278 1.158333 1.146111 1.140556 1.115833 1.118333 1.106944 1.098333 1.091667 1.082222 1.0525 1.028333 1.020833 1.009167 1.000556 1 
mean(sessionResultsMean) 3.998078 
sessionResultsSD 5.337222 6.758682 5.450183 4.891404 3.780206 3.331274 2.923941 2.116651 2.654821 2.115837 2.168867 1.487045 1.654614 1.617269 1.633892 1.459884 1.337819 1.577834 1.221357 1.168075 1.129919 1.108962 0.8403975 0.9556564 1.028783 0.7175561 0.7288055 0.7540792 0.6453531 0.6229724 0.7371332 0.5427215 0.51818 0.4760671 0.5186765 0.4802173 0.4094006 0.4244917 0.3576795 0.3500639 0.2415634 0.3358853 0.2186879 0.2168009 0.2403694 0.2148286 0.172872 0.1615817 0.1444525 0.1444691 0.1430377 0.1363725 0.1140917 0.1035744 0.09454679 0.1030133 0.1257494 0.08731668 0.08500995 0.1074006 0.07633497 0.1108386 0.09704938 0.1174254 0.08061466 0.07213504 0.08212194 0.08535152 0.07986109 0.05997884 0.07072422 0.08234277 0.0549178 0.06862602 0.07271201 0.06464919 0.05545657 0.05840854 0.05890456 0.05675618 0.05317881 0.05178487 0.03945773 0.03307973 0.03684669 0.04064848 0.04219398 0.03416585 0.02897928 0.03285577 0.03056644 0.02460415 0.02144225 0.02282002 0.0181983 0.01825742 0.013446 0.009626651 0.003042903 0 
mean(sessionResultsSD) 0.7328602 
Readinf file:  C:\Users\FZ\Documents\Leiden\PhD\Fire proxies\10x10.txt 
sessionResultsMean 22.40222 21.77722 19.61111 19.65 16.56778 16.13806 13.17639 13.12556 12.13278 10.1575 9.91 8.808611 8.765556 7.786667 7.466944 6.59 6.894722 6.118889 5.494722 5.161389 4.752778 4.719722 4.333056 4.264722 3.985833 3.729444 3.8275 3.603056 3.363889 3.186667 3.013611 2.966667 2.703056 2.570833 2.769722 2.4625 2.463889 2.475 2.193611 2.21 2.290833 2.108611 2.206111 2.038611 1.910278 1.889167 1.761111 1.710556 1.663611 1.603889 1.5225 1.528056 1.535833 1.508889 1.497778 1.493889 1.520278 1.473056 1.489167 1.424722 1.405278 1.441111 1.4025 1.411389 1.399722 1.396944 1.372778 1.361389 1.371944 1.3325 1.333889 1.328611 1.311111 1.311389 1.310556 1.218611 1.241111 1.224722 1.219722 1.219167 1.223889 1.193889 1.173889 1.183889 1.183611 1.164722 1.136111 1.133056 1.1075 1.104722 1.110278 1.095278 1.088889 1.0775 1.054167 1.028889 1.018056 1.006944 1 1 
mean(sessionResultsMean) 3.862083 
sessionResultsSD 6.738266 4.58584 5.278307 4.968261 3.516904 3.941118 2.901162 2.323758 2.356024 1.882913 2.257313 1.487123 2.000759 1.282156 1.475141 1.412515 1.442583 1.45988 1.298135 1.070509 0.9565346 0.8910756 0.8840988 0.7262349 0.8945722 0.6980533 0.8646145 0.6248275 0.4747823 0.630068 0.6436973 0.3868281 0.50361 0.4438854 0.5709879 0.3582815 0.3178316 0.4149332 0.4304762 0.2986432 0.326139 0.2154306 0.2512224 0.2132521 0.196968 0.2144018 0.1844186 0.124259 0.1089501 0.128369 0.094589 0.1113846 0.09711228 0.1096392 0.09099633 0.08902767 0.1169677 0.101655 0.09811807 0.07160193 0.07973505 0.09896334 0.08789661 0.077943 0.08882706 0.08691948 0.0798086 0.08620021 0.08893482 0.06407872 0.06727215 0.0757998 0.05455029 0.06156808 0.06723655 0.05487199 0.06228155 0.05340348 0.06464178 0.03714874 0.05291925 0.04922451 0.03845267 0.03622073 0.04439263 0.04331141 0.04411395 0.02675661 0.0290618 0.02756769 0.03221421 0.02567884 0.02309125 0.01683109 0.02384798 0.01396721 0.01220109 0.007915784 0 0 
mean(sessionResultsSD) 0.7062306 
Readinf file:  C:\Users\FZ\Documents\Leiden\PhD\Fire proxies\11x11.txt 
sessionResultsMean 21.98806 20.30444 20.16556 18.60556 16.45222 15.85278 14.34722 12.55222 11.15111 10.45056 9.5275 8.835556 8.309444 6.934444 7.981667 6.754444 6.325 5.860278 5.371389 5.297778 4.594722 4.231667 4.311667 4.240278 4.011944 4.210278 3.705556 3.440278 3.287222 3.1175 3.034722 2.818333 2.750833 2.699722 2.406389 2.527778 2.357778 2.337778 2.317222 2.291389 2.111944 2.023333 2.078333 1.995833 1.870556 1.824722 1.761111 1.633611 1.665 1.578889 1.556667 1.533333 1.534167 1.504444 1.5625 1.513333 1.4625 1.487222 1.441111 1.481111 1.454167 1.408611 1.455556 1.413611 1.385556 1.37 1.357778 1.354722 1.345278 1.352778 1.316389 1.313056 1.318333 1.289722 1.311667 1.240833 1.210833 1.226944 1.221111 1.226944 1.208333 1.2025 1.162222 1.174722 1.176944 1.164722 1.138056 1.134167 1.115278 1.103611 1.095556 1.083611 1.075556 1.0775 1.052778 1.023889 1.021111 1.0075 1.000278 1 
mean(sessionResultsMean) 3.799722 
sessionResultsSD 6.62432 5.145075 4.449329 4.574423 4.262282 4.746684 3.653585 2.079852 2.739478 2.492377 1.886876 1.70357 1.855592 1.788904 1.684682 1.316397 1.378492 1.217587 1.310645 1.264894 0.962328 0.7964793 0.8337689 0.793285 1.000136 0.9156622 0.7146836 0.6999284 0.588848 0.529776 0.5725861 0.535486 0.5147785 0.430931 0.3326263 0.4587816 0.363228 0.3290947 0.3602956 0.3495035 0.3073079 0.2832691 0.2966334 0.2129742 0.2099846 0.1855726 0.1957074 0.1343439 0.1577409 0.149804 0.1145414 0.1397521 0.1315497 0.1077845 0.1068028 0.1003967 0.0891034 0.08714648 0.09896334 0.09686003 0.1028276 0.09135221 0.08806491 0.09293746 0.08585086 0.08642539 0.06349998 0.06940094 0.08861653 0.08250547 0.06145129 0.06023912 0.06671694 0.06926279 0.04876836 0.05816272 0.05449832 0.05363614 0.05948105 0.06114658 0.04779626 0.03897329 0.05017848 0.04346594 0.05158797 0.03943345 0.03294918 0.03314241 0.02760242 0.02668492 0.03191924 0.03106378 0.01944308 0.01725263 0.0165706 0.01413762 0.01088369 0.007040523 0.001521452 0 
mean(sessionResultsSD) 0.7344998 
Readinf file:  C:\Users\FZ\Documents\Leiden\PhD\Fire proxies\12x12.txt 
sessionResultsMean 21.42833 19.53861 19.77222 17.22639 15.285 14.63278 14.70861 12.22917 12.52667 10.92972 9.316111 8.833889 7.969722 7.244167 7.256111 6.531944 6.116944 5.541111 5.542222 5.246944 4.721944 4.605278 4.555556 4.0025 3.821111 3.7625 3.5425 3.385556 3.407778 3.229167 2.979444 2.964444 2.530833 2.780833 2.579167 2.533889 2.308056 2.241389 2.228611 2.231944 2.163333 2.079167 2.034444 1.965 1.783056 1.862222 1.739722 1.693611 1.590278 1.605833 1.513056 1.498889 1.54 1.528056 1.506667 1.500278 1.474444 1.450556 1.432778 1.418611 1.434167 1.409722 1.4125 1.395278 1.374444 1.392222 1.364444 1.358056 1.331667 1.32 1.328056 1.346389 1.296944 1.304722 1.2875 1.223056 1.226111 1.230278 1.188056 1.202778 1.192222 1.188611 1.157222 1.159444 1.161667 1.155556 1.135833 1.130556 1.095833 1.102778 1.113056 1.094167 1.078056 1.078611 1.05 1.025 1.019167 1.0075 1.000556 1 
mean(sessionResultsMean) 3.740414 
sessionResultsSD 7.211695 5.658132 6.699691 4.789043 3.113721 4.822843 3.119228 2.185739 2.628618 2.331343 1.870092 1.926033 1.5559 1.753552 1.633509 1.724613 1.597228 1.250852 1.164094 1.116871 1.075831 1.006643 1.011936 0.8216192 0.6553593 0.7058213 0.7251151 0.6220252 0.7686411 0.5507125 0.6468637 0.4425898 0.3195134 0.4198051 0.4107147 0.3940344 0.3489618 0.3579187 0.3919428 0.3982726 0.2267714 0.2852097 0.2412326 0.2390354 0.2073307 0.201583 0.1940652 0.2059889 0.1433735 0.1475397 0.1113029 0.1026874 0.1229896 0.09699714 0.1396047 0.1128795 0.09366764 0.08234859 0.1022715 0.1073827 0.1182437 0.08767657 0.08075761 0.08443761 0.1028319 0.081059 0.08937666 0.07413238 0.07383839 0.08893797 0.07576188 0.08140538 0.06222577 0.0586683 0.07005574 0.06043755 0.05209837 0.06563437 0.04692066 0.05402095 0.047943 0.03755477 0.03870097 0.04783299 0.03606614 0.03867621 0.03509361 0.02979281 0.0273117 0.0276241 0.03243645 0.02368677 0.01863176 0.02312751 0.01882568 0.01451647 0.0145412 0.008848989 0.002114234 0 
mean(sessionResultsSD) 0.7542323 
Readinf file:  C:\Users\FZ\Documents\Leiden\PhD\Fire proxies\13x13.txt 
sessionResultsMean 22.79972 21.13028 19.17056 17.59972 15.20722 14.71111 13.69194 12.0225 10.74139 10.07778 9.498333 8.605 8.059722 8.057778 6.680278 6.479444 6.212778 6.240556 5.318056 5.292778 4.870556 4.262778 4.046667 3.983611 3.825278 3.750278 3.538056 3.477778 3.306111 3.161667 3.110278 2.867222 2.670278 2.646389 2.3825 2.318889 2.358889 2.340556 2.255278 2.103889 2.155 2.041111 2.029722 1.8675 1.916944 1.832778 1.727778 1.683611 1.631667 1.555 1.520556 1.491944 1.484444 1.543056 1.513333 1.441111 1.474722 1.42 1.453611 1.431111 1.393333 1.415556 1.4275 1.386667 1.377222 1.345 1.355 1.360278 1.365278 1.314167 1.339722 1.302222 1.300278 1.303611 1.290556 1.222778 1.221667 1.219722 1.218889 1.203611 1.2025 1.191944 1.182778 1.171389 1.147778 1.137222 1.134722 1.129444 1.095 1.105833 1.105833 1.086667 1.078889 1.078333 1.0475 1.021944 1.017778 1.006944 1.000278 1 
mean(sessionResultsMean) 3.723947 
sessionResultsSD 6.423897 6.16256 4.581757 4.305453 4.189091 3.225457 3.478361 2.742304 1.952347 2.156961 2.567732 1.813294 1.972512 1.637205 1.649667 1.100235 1.452585 1.022292 1.170411 0.9982497 1.294371 0.8194993 0.9687023 0.8842857 0.6745421 0.8956191 0.8074298 0.767236 0.6280936 0.4717326 0.563181 0.4695311 0.5410792 0.4636173 0.4100588 0.4390752 0.4363398 0.4283966 0.3511849 0.2727286 0.2270775 0.3241917 0.2411825 0.2539944 0.224936 0.2188324 0.1541621 0.1618334 0.157513 0.1061924 0.1138774 0.09771046 0.113012 0.1430223 0.1184713 0.08662834 0.1036102 0.08714281 0.08979765 0.103227 0.07598018 0.1023838 0.09326326 0.09590764 0.08657304 0.08409423 0.06796861 0.06412853 0.1014286 0.07878842 0.05408076 0.05523085 0.07667302 0.06661936 0.05305483 0.05592026 0.0524587 0.05516795 0.06712962 0.04039338 0.05401282 0.05011879 0.05355796 0.05813527 0.04688237 0.04168007 0.03549616 0.03423587 0.02738613 0.02378765 0.02581525 0.02433011 0.02038111 0.02858408 0.01752803 0.01357598 0.01289757 0.008212729 0.001521452 0 
mean(sessionResultsSD) 0.7232087 
Readinf file:  C:\Users\FZ\Documents\Leiden\PhD\Fire proxies\14x14.txt 
sessionResultsMean 20.42333 20.04833 17.94361 17.81944 15.54139 13.63278 12.39972 12.53306 10.36611 10.26556 9.119444 8.327222 7.576389 7.151944 6.943333 6.105556 6.080833 5.89 5.149444 4.766389 4.493889 4.316111 4.351944 3.985278 3.861389 3.760278 3.21 3.255278 3.44 3.268333 2.7825 2.779722 2.649722 2.548611 2.545556 2.416389 2.427222 2.218333 2.162222 2.126667 2.1225 2.028056 2.016944 2.006389 1.859444 1.858611 1.773889 1.660278 1.579167 1.546944 1.54 1.510278 1.554722 1.523056 1.496667 1.451389 1.465278 1.430278 1.458333 1.415556 1.391944 1.412222 1.423333 1.384444 1.388611 1.374722 1.348056 1.383611 1.339167 1.323889 1.324444 1.312778 1.303889 1.3025 1.283889 1.200278 1.202778 1.213333 1.208333 1.207222 1.200278 1.202778 1.169722 1.158611 1.165278 1.145833 1.124722 1.133056 1.096389 1.112222 1.093889 1.090556 1.075833 1.075833 1.048889 1.023611 1.015833 1.007222 1.000833 1 
mean(sessionResultsMean) 3.622519 
sessionResultsSD 6.71848 6.836602 4.856679 4.612753 4.222753 2.952997 3.039767 3.039368 2.773014 1.900601 2.087206 1.348458 1.345813 1.668266 1.516854 1.335909 1.505412 1.586428 0.9799937 0.8348678 1.011897 0.6885487 0.9038675 0.8646907 0.8221359 0.7996787 0.554049 0.6019225 0.7049714 0.6141078 0.7002611 0.4779711 0.5067007 0.440111 0.4333926 0.4026997 0.4450878 0.2808324 0.2985095 0.4021577 0.2551214 0.2519225 0.2301869 0.2489699 0.2245444 0.1880975 0.2095394 0.1223118 0.1144441 0.1373058 0.1080434 0.1153597 0.1085582 0.1261097 0.1196979 0.1065185 0.1134635 0.1025649 0.1145539 0.1088017 0.08389133 0.09538522 0.094164 0.09861914 0.08941817 0.06333195 0.05709621 0.08406242 0.06474049 0.08208062 0.05681241 0.08137743 0.05887407 0.06670796 0.05806314 0.05367185 0.06317484 0.0556914 0.05715141 0.06431682 0.04498208 0.05015939 0.04401342 0.0471142 0.05043315 0.03788911 0.03351126 0.02575334 0.03115615 0.03221793 0.02810535 0.02260918 0.01355244 0.01973847 0.01840547 0.0136814 0.008290118 0.007169718 0.002542738 0 
mean(sessionResultsSD) 0.7218188 
Readinf file:  C:\Users\FZ\Documents\Leiden\PhD\Fire proxies\15x15.txt 
sessionResultsMean 20.14778 19.75833 17.19694 16.03889 16.28667 13.16639 12.97667 12.08389 10.63611 9.631111 9.218889 8.156944 8.156944 7.178889 6.973056 6.1 5.845556 5.511667 5.734722 4.966111 4.785278 4.221111 4.366944 4.109444 3.842222 3.608889 3.459444 3.423889 3.269722 3.203889 3.045278 2.903889 2.554722 2.508889 2.506944 2.3675 2.372778 2.341389 2.141944 2.101667 2.159722 1.995 1.978611 1.865833 1.798889 1.766111 1.690278 1.648056 1.645833 1.522778 1.505833 1.507222 1.477222 1.518889 1.522778 1.472778 1.469444 1.431389 1.424167 1.394722 1.400833 1.421667 1.414444 1.395 1.377778 1.384444 1.315556 1.341944 1.358611 1.302778 1.334167 1.291667 1.289167 1.301667 1.283056 1.223333 1.209722 1.213611 1.198333 1.191111 1.190833 1.1925 1.166111 1.164722 1.169722 1.163611 1.129722 1.118611 1.110833 1.105833 1.104722 1.088889 1.083611 1.075833 1.046667 1.026111 1.015 1.009167 1.001111 1 
mean(sessionResultsMean) 3.599094 
sessionResultsSD 5.706346 5.62518 4.956989 3.724178 3.532828 2.65481 3.335859 2.407421 2.289506 2.03705 1.510257 2.194941 1.531286 1.402529 1.730151 1.476406 1.306306 1.272884 1.043978 1.159964 0.9830257 0.8795618 0.6485634 0.9251067 0.8119201 0.7732722 0.6371623 0.5301528 0.4896607 0.6614115 0.5532674 0.4711186 0.4708133 0.4168042 0.3979839 0.3815887 0.3822945 0.3373216 0.2773237 0.3310294 0.3127716 0.303607 0.2220883 0.2545595 0.210645 0.1927062 0.1638422 0.1600509 0.1635008 0.08698696 0.1037411 0.1070712 0.1335116 0.09898753 0.1135447 0.09710694 0.112174 0.1026396 0.08933422 0.08178104 0.1127281 0.0960324 0.09825911 0.08656382 0.08265046 0.06891793 0.05931979 0.07837194 0.07769683 0.06886927 0.07095915 0.06716766 0.06945153 0.06511852 0.05679344 0.04685512 0.06316536 0.06617937 0.05902302 0.04819209 0.04860851 0.05568065 0.04516537 0.04536376 0.04939691 0.03787225 0.04303408 0.02659503 0.03195048 0.02467703 0.03567113 0.02545875 0.0222623 0.02103067 0.01838811 0.01787747 0.009639081 0.009115584 0.002881216 0 
mean(sessionResultsSD) 0.6738188 
Readinf file:  C:\Users\FZ\Documents\Leiden\PhD\Fire proxies\16x16.txt 
sessionResultsMean 19.33278 18.71861 17.06333 16.92972 14.94889 13.79361 12.89833 12.29778 10.60972 9.767222 8.6025 7.850278 8.016111 7.070556 6.905833 6.337222 5.855 5.4475 5.05 4.550278 4.683056 4.250278 3.931667 4.158611 3.982778 3.430833 3.354722 3.414444 3.230833 2.800833 2.874167 2.874167 2.594444 2.537778 2.409722 2.325833 2.404722 2.298889 2.235278 2.142778 2.073056 2.031111 1.916111 1.928611 1.925556 1.759167 1.714722 1.626667 1.537222 1.498611 1.511111 1.491667 1.462778 1.489722 1.489722 1.454444 1.468056 1.449444 1.411389 1.411944 1.424444 1.415 1.42 1.381667 1.359722 1.385278 1.374722 1.313056 1.366944 1.314167 1.326111 1.306389 1.284444 1.298333 1.317778 1.230278 1.225556 1.216111 1.2075 1.1975 1.185556 1.195278 1.169444 1.164167 1.1675 1.155556 1.137222 1.116111 1.101389 1.095278 1.099167 1.085833 1.08 1.085278 1.046111 1.026111 1.018889 1.006111 1.000556 1 
mean(sessionResultsMean) 3.549328 
sessionResultsSD 4.908396 4.973042 4.801586 4.363551 4.545023 3.357753 2.70519 2.856818 2.283171 2.470608 1.397084 1.606517 2.079438 1.731273 1.544745 1.421886 1.025713 0.9234886 0.8506899 1.224994 1.125198 0.6418606 0.8686494 0.8577388 0.6345305 0.8298928 0.7081311 0.7536436 0.7277944 0.441758 0.4244748 0.5989428 0.3780643 0.4580262 0.405453 0.3983945 0.2821959 0.3645625 0.3489632 0.4309546 0.2626009 0.2682687 0.2527335 0.2351803 0.2816969 0.16033 0.1664896 0.1425916 0.1560825 0.1355259 0.1258369 0.09305377 0.131411 0.1210523 0.08598325 0.1045821 0.09899116 0.1043804 0.09378389 0.1059459 0.09818597 0.1047347 0.08288962 0.08124982 0.06343018 0.08717258 0.06515834 0.06922821 0.07176895 0.05239247 0.08522939 0.07056434 0.05862952 0.05217492 0.05813733 0.04881171 0.06150777 0.06413786 0.04934193 0.04544111 0.05561969 0.04173462 0.05157172 0.04458998 0.04256784 0.03128271 0.0315419 0.03063296 0.03187044 0.03309421 0.03314241 0.02190081 0.02613332 0.022391 0.01814339 0.01691388 0.01236679 0.008735506 0.002114234 0 
mean(sessionResultsSD) 0.6780325 
Readinf file:  C:\Users\FZ\Documents\Leiden\PhD\Fire proxies\17x17.txt 
sessionResultsMean 19.13389 18.17 18.62889 17.57 15.79278 14.80694 11.44722 11.58111 10.36861 9.076944 8.4225 8.358333 8 6.834444 6.396667 6.407778 6.016667 5.376111 5.084444 4.594167 4.437778 4.308889 4.265833 3.864722 3.709722 3.458611 3.374722 3.19 2.971944 3.010278 2.833056 2.742778 2.5625 2.444444 2.583889 2.179167 2.288611 2.224722 2.15 2.233889 2.058056 1.8925 2.0225 1.824722 1.784444 1.79 1.789444 1.597778 1.594444 1.528056 1.531111 1.509167 1.526389 1.494722 1.485278 1.438056 1.429167 1.444444 1.421667 1.440833 1.415278 1.388056 1.388611 1.362222 1.3825 1.369722 1.356389 1.342222 1.331667 1.306389 1.318611 1.291389 1.290556 1.2975 1.283333 1.228056 1.206389 1.221667 1.218889 1.205 1.198611 1.193333 1.151667 1.167222 1.149167 1.154722 1.12 1.125556 1.096389 1.096667 1.091667 1.083333 1.0725 1.078611 1.053056 1.025556 1.014444 1.008056 1.001667 1 
mean(sessionResultsMean) 3.535925 
sessionResultsSD 5.815511 5.551215 3.919546 5.030277 4.842529 3.956553 2.93174 2.942132 2.312949 2.033683 1.639579 1.912377 1.550812 1.227153 1.478095 1.419804 1.528126 1.015091 1.09567 0.7261309 1.083366 0.96435 0.8356071 0.8702008 0.6841497 0.7064782 0.6094973 0.9295577 0.6031387 0.4456134 0.4139421 0.4118499 0.4707831 0.435485 0.5440594 0.3712536 0.3336886 0.3420378 0.3379635 0.3100097 0.2498417 0.2738818 0.2411474 0.1854693 0.2068595 0.192177 0.2066766 0.1440375 0.1147489 0.1393314 0.1178498 0.1320946 0.1109452 0.104668 0.1060363 0.09912653 0.09830338 0.08513381 0.1123077 0.07994101 0.08563162 0.07381514 0.1039333 0.08670571 0.07467522 0.06325628 0.05911558 0.07568124 0.07493292 0.07005346 0.07843914 0.05963183 0.05830185 0.06485136 0.07158576 0.0574641 0.06091116 0.06449776 0.04621359 0.05658717 0.06677733 0.06325313 0.04465706 0.05023572 0.0426802 0.03869788 0.02500958 0.03163287 0.02704149 0.02841604 0.02750827 0.02715783 0.02200988 0.02492165 0.02204612 0.01499255 0.009522441 0.005986628 0.004035285 0 
mean(sessionResultsSD) 0.6959545 
Readinf file:  C:\Users\FZ\Documents\Leiden\PhD\Fire proxies\18x18.txt 
sessionResultsMean 21.60194 19.1875 17.90139 16.27083 16.00833 13.195 12.23444 10.38917 10.03278 9.361944 8.606111 8.212222 7.890556 6.3675 6.219444 6.249167 5.655833 5.540556 5.198611 4.693889 4.415278 4.304167 3.955556 4.100833 3.9025 3.810556 3.400833 3.13 3.296111 3.092778 2.989167 2.7425 2.569444 2.516944 2.389722 2.328611 2.218333 2.281944 2.2225 2.140556 2.026111 2.046111 2.067778 1.900556 1.786389 1.814722 1.632778 1.634722 1.573333 1.533333 1.4975 1.486944 1.5225 1.463056 1.471667 1.499722 1.481389 1.438333 1.3975 1.430833 1.425278 1.411944 1.436389 1.376111 1.373333 1.391111 1.361667 1.335556 1.330833 1.296389 1.32 1.300556 1.296111 1.297222 1.298889 1.2025 1.216111 1.223333 1.216667 1.191389 1.190278 1.203611 1.150278 1.158056 1.159444 1.1525 1.122778 1.12 1.093889 1.094167 1.087778 1.0875 1.078611 1.070833 1.050278 1.022778 1.013333 1.008333 1.000833 1 
mean(sessionResultsMean) 3.534975 
sessionResultsSD 6.120436 6.573931 4.667022 4.077033 4.311323 2.331715 2.186305 2.555822 2.139014 1.843505 1.672991 1.62669 1.949459 1.756266 1.209684 1.418919 1.205378 0.9442322 1.025184 1.123712 0.9539746 0.8191458 0.7546831 0.9174692 0.6875367 0.9715417 0.7045873 0.5676319 0.6540938 0.5415041 0.5619826 0.5302775 0.3236328 0.4075995 0.3566801 0.3857662 0.2921089 0.3363804 0.3610473 0.3633716 0.2904509 0.3433463 0.312899 0.2106359 0.2236227 0.1926534 0.1211166 0.1849987 0.1428768 0.1411162 0.1076604 0.1123308 0.1326699 0.1014191 0.1182487 0.1058736 0.124312 0.07955817 0.07799419 0.08632975 0.0964773 0.0806963 0.09005861 0.0925825 0.104963 0.06247349 0.07190618 0.08632374 0.07703653 0.06604173 0.07193947 0.0674499 0.08323941 0.05415377 0.06208129 0.06236672 0.07343297 0.07233119 0.05275004 0.05002314 0.05095277 0.05385891 0.05059433 0.03704115 0.03826539 0.0353655 0.03223279 0.03380415 0.03452839 0.02887995 0.02901094 0.02473519 0.02072481 0.01978694 0.01811036 0.01561837 0.009438245 0.009787004 0.002542738 0 
mean(sessionResultsSD) 0.6746336 
Readinf file:  C:\Users\FZ\Documents\Leiden\PhD\Fire proxies\19x19.txt 
sessionResultsMean 19.75833 17.81861 17.23 16.78444 15.33556 13.14417 11.62 11.05528 9.869167 9.496389 8.986389 7.414167 8.070833 7.121667 6.410833 6.207778 5.289167 5.182778 5.025833 4.678889 4.642222 4.376111 4.019722 3.670556 3.810278 3.326111 3.228056 3.293056 3.076944 3.103889 2.867222 2.749444 2.566667 2.371944 2.547222 2.369722 2.271667 2.240278 2.110556 2.123889 2.008611 1.941667 1.890833 1.943611 1.774444 1.818611 1.641944 1.656389 1.578889 1.515833 1.515833 1.482222 1.511111 1.501944 1.475833 1.472222 1.449444 1.416667 1.422778 1.418889 1.399444 1.396111 1.376944 1.385 1.3875 1.370556 1.349167 1.344722 1.357778 1.326944 1.293333 1.291944 1.288333 1.268056 1.294444 1.208056 1.213056 1.207778 1.215556 1.189167 1.210833 1.187778 1.17 1.155 1.156944 1.148889 1.127222 1.123611 1.0925 1.090278 1.096944 1.078889 1.078889 1.080556 1.040556 1.022778 1.014722 1.008056 1.000556 1 
mean(sessionResultsMean) 3.477525 
sessionResultsSD 5.179918 4.509352 4.429714 4.218661 4.220516 2.847228 2.462705 2.466988 2.329401 2.1701 2.265039 1.621056 1.886147 1.295321 1.454701 1.336189 1.377131 1.143968 1.078931 1.215932 1.048765 0.8391485 0.6239492 0.7380521 0.8967526 0.5735123 0.6276495 0.6996923 0.4718497 0.634609 0.5513869 0.487752 0.4787286 0.4051423 0.4631866 0.3860007 0.3886352 0.2760567 0.3438564 0.2241922 0.2520746 0.2903789 0.2280535 0.218227 0.1655701 0.2029793 0.1832874 0.181214 0.1354843 0.1182639 0.1144358 0.1226842 0.106569 0.1032908 0.09456874 0.09378006 0.1204623 0.0958427 0.1135447 0.111802 0.08775437 0.08125964 0.07378269 0.0844012 0.08143675 0.07107324 0.07325067 0.07778924 0.08723436 0.07187564 0.07119667 0.05521134 0.05700877 0.06569272 0.06260368 0.05026193 0.05107481 0.06277939 0.06083445 0.04986332 0.05081472 0.04892197 0.03954967 0.04722166 0.04496078 0.03115999 0.03296734 0.02562283 0.03469558 0.02368003 0.02882462 0.02414568 0.02842727 0.02079978 0.01966352 0.01530866 0.01212233 0.008328543 0.002114234 0 
mean(sessionResultsSD) 0.6563614 
Readinf file:  C:\Users\FZ\Documents\Leiden\PhD\Fire proxies\20x20.txt 
sessionResultsMean 18.14917 17.36389 17.54083 15.06444 14.86917 14.12278 11.81833 10.6125 10.1575 9.546389 9.117222 8.618611 7.631667 6.808889 6.735833 5.770278 5.339167 5.766389 5.124444 5.0575 4.587778 4.225278 4.070278 3.819444 3.760278 3.499722 3.274167 3.497778 2.905278 2.993333 2.924444 2.718611 2.654444 2.571111 2.490833 2.375 2.323056 2.131667 2.159444 2.206667 2.125278 2.013611 1.993611 1.986944 1.864444 1.819444 1.697222 1.588611 1.590833 1.522778 1.445278 1.492222 1.463056 1.475833 1.450556 1.444444 1.420833 1.414444 1.407222 1.423889 1.407222 1.399444 1.413611 1.360556 1.398611 1.356111 1.351111 1.336667 1.358611 1.303611 1.301389 1.31 1.306667 1.257222 1.293889 1.220833 1.187222 1.222222 1.188889 1.185556 1.185833 1.195833 1.163889 1.154167 1.157778 1.146111 1.121944 1.123333 1.098333 1.0925 1.093056 1.084444 1.081389 1.075 1.047222 1.021111 1.015278 1.007778 1 1 
mean(sessionResultsMean) 3.470686 
sessionResultsSD 6.691546 4.156725 5.192982 3.684644 3.707938 3.197738 2.906542 1.934101 1.968399 1.459261 1.960245 1.8589 1.482221 1.716747 1.396452 1.101992 1.097346 1.316426 1.017975 1.006576 0.7762264 0.9203648 0.9005125 0.7126032 0.6057226 0.6669126 0.6903632 0.58494 0.4266364 0.6082857 0.6611081 0.4837428 0.4593783 0.459347 0.3923194 0.4205793 0.3640166 0.3830734 0.3715566 0.3036527 0.2850395 0.2462991 0.3028495 0.2348951 0.2154468 0.2044914 0.1577399 0.1764578 0.1422545 0.1321777 0.1336326 0.1371741 0.1219785 0.09945614 0.1238923 0.1046416 0.09490745 0.09341164 0.09844902 0.08979898 0.08219724 0.09348851 0.08157582 0.09476057 0.09212486 0.08301472 0.07368689 0.08823514 0.08331849 0.06315019 0.07939195 0.05371273 0.04875853 0.04974713 0.07440483 0.06000279 0.05784828 0.05171083 0.05741616 0.04527128 0.05769976 0.03839139 0.04245424 0.03851593 0.04082092 0.03757071 0.0349797 0.02780267 0.02479803 0.0248896 0.02534091 0.02901094 0.02549165 0.01907838 0.01899452 0.0121322 0.01138901 0.008735506 0 0 
mean(sessionResultsSD) 0.65173 
Readinf file:  C:\Users\FZ\Documents\Leiden\PhD\Fire proxies\21x21.txt 
sessionResultsMean 19.47056 17.97861 16.79056 14.98889 15.12778 12.81639 11.43139 10.68389 9.731111 8.935 8.734167 7.241944 7.918889 6.859722 6.708056 5.5825 5.8 5.305833 5.150278 4.735556 4.440278 4.054444 4.287222 3.869167 3.584722 3.632778 3.443333 3.283611 3.166111 2.920833 2.842778 2.736667 2.745278 2.483611 2.638056 2.373056 2.409167 2.275833 2.262778 2.084722 2.076389 1.937778 1.886389 1.828056 1.798889 1.803611 1.702222 1.631389 1.605556 1.506111 1.485833 1.443333 1.524722 1.484167 1.493056 1.471667 1.454444 1.405833 1.418333 1.416667 1.406111 1.398333 1.4125 1.374167 1.393611 1.36 1.329444 1.338056 1.337778 1.316111 1.300833 1.310278 1.280556 1.2825 1.279722 1.210833 1.218056 1.201389 1.215278 1.190556 1.199444 1.178889 1.156667 1.147778 1.150556 1.156944 1.125278 1.115556 1.105 1.098333 1.089167 1.086389 1.077222 1.076111 1.036667 1.0175 1.014167 1.006667 1.000278 1 
mean(sessionResultsMean) 3.438947 
sessionResultsSD 7.087343 5.619951 4.475501 4.461906 4.710821 2.712096 3.098068 2.020253 2.129626 2.198874 2.107381 1.459805 1.525991 1.678628 1.34856 1.236382 1.424853 0.9990948 1.288033 1.088253 1.063864 0.9221797 0.9374722 0.7773591 0.7954856 0.8306218 0.7820496 0.578798 0.6135169 0.4755756 0.4136427 0.4546672 0.4489754 0.3454028 0.5195631 0.3871418 0.4975339 0.3896736 0.3409035 0.2810514 0.2671429 0.3037342 0.1988892 0.2209294 0.1946203 0.2164531 0.1811248 0.1728547 0.1488515 0.1284101 0.1124899 0.1189312 0.135303 0.1062318 0.1133368 0.0839232 0.1136248 0.08490331 0.101436 0.09025825 0.07128182 0.08230399 0.08303827 0.08708096 0.09091076 0.08348836 0.07433399 0.0853403 0.05465555 0.06380096 0.0592235 0.06936643 0.05485672 0.05824501 0.06153696 0.0579069 0.05901017 0.04616953 0.06297552 0.05556801 0.05409183 0.04936053 0.03565211 0.05089869 0.04326992 0.03515724 0.03365387 0.03280715 0.03519241 0.03830709 0.02734675 0.02630532 0.02121019 0.02453918 0.01323961 0.01185602 0.01052956 0.007057509 0.001521452 0 
mean(sessionResultsSD) 0.6953344 
Readinf file:  C:\Users\FZ\Documents\Leiden\PhD\Fire proxies\22x22.txt 
sessionResultsMean 19.1975 19.09167 16.58056 16.51889 13.10667 13.10972 12.09944 11.47167 9.833889 8.537778 8.485278 7.081667 6.768056 7.076111 5.820833 6.2975 5.749167 5.192222 5.113611 4.679444 4.465833 4.521111 3.835556 3.675556 3.493889 3.554722 3.348056 3.309722 2.925556 2.88 2.833056 2.728056 2.608611 2.354444 2.305 2.2625 2.341389 2.271944 2.071111 2.115833 2.005833 2.021111 1.944167 1.889444 1.776944 1.789722 1.672222 1.607222 1.567778 1.548333 1.486111 1.492222 1.510556 1.451667 1.498889 1.449167 1.446111 1.403333 1.393333 1.429722 1.398333 1.418889 1.398889 1.395833 1.412222 1.367222 1.36 1.359444 1.356667 1.324167 1.312222 1.309722 1.281667 1.281667 1.289722 1.213333 1.209444 1.208056 1.210833 1.198056 1.188889 1.177778 1.164444 1.151111 1.140833 1.153333 1.117222 1.115278 1.087778 1.093056 1.091111 1.085278 1.073889 1.073889 1.041944 1.0175 1.016667 1.006944 1.000278 1 
mean(sessionResultsMean) 3.422011 
sessionResultsSD 6.268045 4.912501 4.022814 4.525775 3.610306 2.90199 2.960428 2.662621 2.348741 1.879251 2.074295 1.351304 1.365312 1.542988 1.279768 1.283156 1.051252 1.008626 1.151418 1.080227 0.9435031 0.8596581 0.8062969 0.7020834 0.7823757 0.76926 0.6999305 0.6333866 0.4451362 0.4596798 0.5087382 0.5145697 0.4910038 0.4989296 0.3853619 0.3678127 0.3151771 0.4462996 0.2871342 0.3148112 0.2784583 0.2672384 0.1938735 0.2553539 0.1881128 0.2353941 0.1505789 0.1504898 0.1090655 0.1369726 0.1319311 0.09501294 0.08626824 0.09964977 0.08225548 0.1327096 0.1231712 0.1003729 0.1029126 0.09242589 0.07632608 0.08486899 0.07898825 0.09343257 0.1144856 0.08632374 0.08027133 0.0931755 0.08348836 0.06746469 0.05984228 0.07111871 0.06852301 0.05837027 0.05939846 0.06571155 0.06557049 0.05059433 0.061204 0.04557442 0.05212594 0.03959404 0.04723856 0.05381666 0.03953453 0.04412843 0.02968007 0.02571612 0.02757203 0.02879137 0.02335932 0.02765442 0.02641887 0.02473357 0.01554923 0.01440885 0.01451647 0.009306235 0.001521452 0 
mean(sessionResultsSD) 0.6553461 
Readinf file:  C:\Users\FZ\Documents\Leiden\PhD\Fire proxies\23x23.txt 
sessionResultsMean 19.89306 18.70917 17.08222 15.17639 14.34639 12.87194 12.70611 10.17111 10.09917 9.69 9.004444 8.194444 7.3175 6.591944 6.460556 6.170556 5.806944 5.619444 4.964722 4.801389 4.961667 4.111111 4.139167 3.906389 3.497222 3.464167 3.336389 3.2075 2.928056 3.041111 3.020556 2.794444 2.602222 2.529722 2.409722 2.310278 2.358611 2.088056 2.206944 2.063056 1.989167 2.002778 1.986111 1.889444 1.877778 1.755 1.637778 1.686667 1.593889 1.484167 1.496111 1.480833 1.496667 1.501111 1.463333 1.454167 1.455833 1.435556 1.381389 1.401111 1.4075 1.376389 1.349167 1.353889 1.375278 1.361389 1.362778 1.345 1.333333 1.320833 1.301944 1.290556 1.286667 1.268889 1.302222 1.194167 1.2075 1.213056 1.203611 1.199167 1.196111 1.1775 1.152222 1.155 1.155 1.149167 1.129722 1.111944 1.097222 1.093333 1.095 1.083333 1.074722 1.071111 1.040556 1.021944 1.016111 1.009167 1 1 
mean(sessionResultsMean) 3.470053 
sessionResultsSD 6.360695 6.073468 4.470484 4.425459 3.952187 2.795726 3.08922 1.933099 2.144935 1.306291 1.923044 1.772467 1.787844 1.204818 1.150435 1.489657 1.035251 1.291416 1.118305 0.9243541 1.130006 0.8637283 0.9040807 0.8260593 0.6299795 0.5643807 0.5920833 0.6611204 0.5389542 0.6835994 0.5577808 0.5328722 0.4492434 0.4406309 0.3915907 0.4680024 0.3900614 0.3166265 0.3461064 0.2999576 0.2423064 0.3027439 0.2336957 0.1679966 0.2645691 0.2014388 0.166591 0.16344 0.1147823 0.1136589 0.1070265 0.1042936 0.1185521 0.09536011 0.08944807 0.08466607 0.1228483 0.1034356 0.106397 0.09910358 0.07601012 0.1000977 0.07082404 0.1048108 0.08437519 0.07256531 0.07938139 0.08466182 0.07165263 0.07671257 0.06704931 0.05739113 0.07306246 0.05574871 0.06432427 0.067564 0.06838133 0.07170887 0.05154153 0.05559457 0.04936053 0.05480504 0.0464204 0.0380688 0.04412843 0.03741849 0.03750372 0.02748069 0.0326315 0.02906592 0.02270079 0.02064571 0.01888706 0.01691388 0.02313269 0.0114728 0.01217161 0.007040523 0 0 
mean(sessionResultsSD) 0.6682168 
Readinf file:  C:\Users\FZ\Documents\Leiden\PhD\Fire proxies\24x24.txt 
sessionResultsMean 19.57361 17.84389 16.01889 15.2325 15.09389 13.61833 11.92167 10.67944 9.768333 9.0525 8.375278 7.247222 6.694444 7.091667 6.317222 5.675 5.411667 5.184167 5.059444 4.587222 4.290833 4.254722 3.938056 3.740833 3.646944 3.674167 3.319722 3.2475 3.054444 3.022222 2.985 2.796944 2.589722 2.402778 2.378333 2.389444 2.345278 2.158333 2.035556 1.988333 2.009722 1.973333 1.958056 1.925833 1.818056 1.767778 1.658611 1.653611 1.5675 1.498333 1.478333 1.511944 1.497778 1.460278 1.435556 1.446944 1.451667 1.407778 1.409167 1.404167 1.398889 1.419167 1.406389 1.356389 1.395278 1.371111 1.312222 1.323333 1.3325 1.2925 1.283333 1.308889 1.282778 1.294722 1.297222 1.218611 1.208056 1.216389 1.196389 1.188333 1.195556 1.2075 1.163333 1.1525 1.153333 1.145833 1.127222 1.121111 1.081389 1.097222 1.0875 1.087222 1.071944 1.074167 1.0475 1.021389 1.013889 1.005278 1 1 
mean(sessionResultsMean) 3.409964 
sessionResultsSD 4.01755 5.396532 4.345156 3.725137 3.354153 3.698121 3.301698 2.43862 2.142281 2.283612 1.697301 1.543687 1.470991 1.832173 1.343284 1.058848 1.363923 1.155172 1.103199 0.9500901 1.068473 0.7526921 0.7683598 0.5729843 0.7662151 0.584524 0.6825601 0.4859282 0.5228163 0.5199715 0.5728675 0.4173356 0.4154677 0.4305132 0.4446661 0.4426168 0.4127557 0.3257764 0.2542732 0.2746 0.2189981 0.2764928 0.2097536 0.2247748 0.303074 0.2062219 0.1667023 0.1432331 0.17508 0.1120687 0.1311532 0.1167628 0.1054759 0.1183718 0.08996416 0.09734215 0.09620182 0.1078111 0.08092349 0.110397 0.1120117 0.1085464 0.09447585 0.08190393 0.08048831 0.0581785 0.07019176 0.08383184 0.07432164 0.06893935 0.06601695 0.06808595 0.05689665 0.05829158 0.06422741 0.04808016 0.05495049 0.05837369 0.04068871 0.05874648 0.05246479 0.05720795 0.06051345 0.05119033 0.03573262 0.03513453 0.04034889 0.03244014 0.02260388 0.02813941 0.03030417 0.03108305 0.0240214 0.02479321 0.0181983 0.01042289 0.009622504 0.007415983 0 0 
mean(sessionResultsSD) 0.6400661 
Readinf file:  C:\Users\FZ\Documents\Leiden\PhD\Fire proxies\25x25.txt 
sessionResultsMean 18.99472 17.51028 16.70639 16.82889 15.10111 13.26139 11.31889 11.71889 10.41139 9.442778 8.966111 7.403889 7.605278 6.935556 6.439722 5.979722 5.096111 5.189444 5.066944 4.673056 4.443333 4.643611 3.928889 3.586389 3.645278 3.530278 3.181111 3.339167 3.166667 3.031944 2.867222 2.781111 2.477222 2.440278 2.412778 2.153333 2.334444 2.268611 2.149167 2.143889 2.103611 1.938889 1.976389 1.895278 1.762778 1.730278 1.687222 1.603889 1.545556 1.500556 1.486944 1.466111 1.516944 1.443889 1.476667 1.490833 1.441667 1.419167 1.42 1.396667 1.379167 1.386944 1.386389 1.361111 1.366667 1.382778 1.3325 1.333333 1.331667 1.307222 1.280278 1.283889 1.2875 1.273889 1.284167 1.190278 1.1975 1.191111 1.189167 1.192222 1.188056 1.1775 1.148611 1.141111 1.145 1.134722 1.116667 1.124167 1.091111 1.086111 1.095556 1.080278 1.074722 1.075278 1.040556 1.016944 1.015833 1.003889 1.000833 1 
mean(sessionResultsMean) 3.451733 
sessionResultsSD 5.324066 6.077339 5.254853 3.844334 3.791321 2.381074 2.572336 2.885563 1.823468 1.94691 1.997527 1.766184 1.570911 1.619576 1.435968 1.475542 1.217732 1.05501 0.8619497 0.9824019 0.7531556 0.991114 0.8461195 0.8542223 0.6915288 0.8182909 0.6564918 0.8221175 0.5161566 0.57146 0.4641709 0.5455494 0.6629564 0.4137952 0.3988233 0.306691 0.4527573 0.4404732 0.2614555 0.2588467 0.2941209 0.1868694 0.2296099 0.2424895 0.2117336 0.173419 0.1534834 0.1157752 0.168861 0.118478 0.1322275 0.09906008 0.09880714 0.06930599 0.08688963 0.1009379 0.1029265 0.09821564 0.08508504 0.1073586 0.08987939 0.08651078 0.09721907 0.08448439 0.07427814 0.0782634 0.0511529 0.07171944 0.07364354 0.06531435 0.06031063 0.06005 0.06520488 0.05854777 0.05258409 0.04937751 0.05034127 0.04956387 0.05038881 0.04169156 0.04702262 0.04300439 0.04564792 0.04288078 0.04224314 0.03056644 0.03602628 0.03670779 0.02446098 0.02536452 0.02731024 0.02382119 0.0195107 0.02070169 0.014306 0.01082854 0.01144494 0.004228469 0.002542738 0 
mean(sessionResultsSD) 0.6630504 
