# Supplementary material for: fiReproxies: A computational model providing insight into heat-affected archaeological lithic assemblages
Source: PLoS One. 2018 May 16;13(5):e0196777. doi: 10.1371/journal.pone.0196777 (PMC5955532; doi:10.1371/journal.pone.0196777)
Supplement: S3 File — Simulation logs 1–43 (See S2 Table). (ZIP) [file pone.0196777.s007.zip › S3_File/Simulation Log 10.txt]

FiresAndLithics
Systime 1491483015 
Readinf file:  C:\Users\FZ\Documents\Leiden\PhD\Fire proxies\10x10.txt 
sessionResultsMean 14.435 12.65833 11.80361 10.23583 9.046389 8.086667 6.989444 6.317222 6.08 5.133889 5.105556 4.523889 4.316111 3.654167 3.418611 3.5 3.558056 3.003056 3.206667 2.986667 2.8425 2.718333 2.805278 2.421667 2.66 2.473889 2.363889 2.1675 2.146667 2.075833 2.295 2.015 1.939167 1.879444 1.977778 1.8575 1.706944 1.86 1.9575 1.962778 1.684444 1.683056 1.683611 1.591667 1.665278 1.655278 1.602778 1.605833 1.436944 1.486667 1.451944 1.380278 1.496111 1.39 1.488333 1.458889 1.47 1.355 1.428611 1.397778 1.383889 1.344444 1.419444 1.345 1.336111 1.305 1.361111 1.259722 1.296667 1.316667 1.236667 1.266111 1.298333 1.258889 1.22 1.196389 1.186667 1.234722 1.196111 1.229722 1.183333 1.213889 1.147222 1.169167 1.174167 1.153056 1.120278 1.122222 1.102778 1.100556 1.075 1.095 1.096667 1.073611 1.043611 1.041667 1.021944 1.019722 1.011111 1.012222 
mean(sessionResultsMean) 2.502672 
sessionResultsSD 2.095472 1.426479 1.864127 1.447564 1.598525 1.373901 1.144106 1.200463 1.271027 1.144611 0.8546199 0.9680077 0.9492181 0.6555494 0.6305166 0.753809 0.6614287 0.6491613 0.6140025 0.6351403 0.6253901 0.548502 0.7109417 0.5223162 0.7127916 0.668427 0.3793984 0.453437 0.3629751 0.4808166 0.5881191 0.4093987 0.4625752 0.4274509 0.4156616 0.4057026 0.2644763 0.3748844 0.4381603 0.3434648 0.3238281 0.4008222 0.344681 0.2663612 0.328325 0.3880858 0.3502211 0.3119595 0.3074948 0.2416379 0.2449263 0.1967466 0.2534128 0.2605017 0.3071124 0.2534242 0.2550411 0.182083 0.2552859 0.186672 0.1955312 0.2091345 0.1774032 0.2383954 0.1798032 0.2118338 0.2309228 0.1366695 0.1678064 0.1609211 0.1515185 0.1743479 0.1735697 0.1375054 0.1441981 0.1366275 0.1162266 0.1467575 0.130735 0.1031051 0.1274943 0.1195725 0.1057117 0.10643 0.1126643 0.07103111 0.08947707 0.08003033 0.0614844 0.06666427 0.0484432 0.04091857 0.04172984 0.04431705 0.04009587 0.02919744 0.01875984 0.01913895 0.01057117 0.01131518 
mean(sessionResultsSD) 0.417593 
Readinf file:  C:\Users\FZ\Documents\Leiden\PhD\Fire proxies\5x20.txt 
sessionResultsMean 14.11139 12.84694 11.28722 10.40722 8.773611 7.955 7.12 6.438056 5.641667 4.936111 4.618611 4.355556 4.173889 4.128333 3.616667 3.343889 3.589444 3.323056 3.0925 3.009167 2.864444 2.677222 2.765833 2.545833 2.296389 2.354444 2.335833 2.291389 2.321111 2.068333 1.962222 2.138611 1.913333 1.8525 1.864167 2.013056 1.729167 1.775556 1.8075 1.755833 1.781389 1.688333 1.665 1.698611 1.607222 1.552778 1.581944 1.571111 1.493889 1.476111 1.509444 1.558333 1.385278 1.419167 1.508889 1.564444 1.413333 1.411944 1.566667 1.383889 1.3925 1.408611 1.337222 1.397778 1.296111 1.3525 1.378889 1.319444 1.370833 1.29 1.377778 1.306667 1.243333 1.244444 1.254444 1.186944 1.280556 1.208333 1.256111 1.211111 1.210556 1.173889 1.141389 1.168056 1.119722 1.108889 1.125556 1.112778 1.11 1.084444 1.093889 1.096944 1.075833 1.073056 1.041111 1.041667 1.024444 1.017222 1.010833 1.01 
mean(sessionResultsMean) 2.488928 
sessionResultsSD 2.559675 1.392145 1.395 1.373816 1.25314 1.734525 1.287163 1.188069 0.9139458 0.7498254 0.7680388 0.9693021 0.7428708 0.8973877 0.8905985 0.6554149 0.8286591 0.461365 0.6540375 0.7757438 0.7499168 0.5034029 0.6484078 0.6143197 0.5289859 0.5340142 0.5538793 0.3968897 0.5409466 0.4430087 0.4014326 0.5434585 0.3951187 0.3583444 0.4298776 0.4896373 0.3658936 0.3252904 0.3638367 0.4831061 0.3978913 0.4555932 0.4180116 0.3164555 0.3272852 0.3492146 0.4137026 0.2789187 0.3482505 0.3457856 0.2649074 0.315181 0.2605594 0.2881865 0.2723614 0.265099 0.2273093 0.2386372 0.3223254 0.2648369 0.2637806 0.2318661 0.2185784 0.2172509 0.1364179 0.2498481 0.2073105 0.1933439 0.1949279 0.1797108 0.1670446 0.1891501 0.1367802 0.1495417 0.1521829 0.1384901 0.2010429 0.1654698 0.1931903 0.1251117 0.1127617 0.0907539 0.09766143 0.1221433 0.07791227 0.08004828 0.07989856 0.06967815 0.07556936 0.06368074 0.05206159 0.05087752 0.04865775 0.03302177 0.04265682 0.03253351 0.01931952 0.01483197 0.01075458 0.009639081 
mean(sessionResultsSD) 0.424265 
Readinf file:  C:\Users\FZ\Documents\Leiden\PhD\Fire proxies\4x25.txt 
sessionResultsMean 14.42306 12.78806 11.64194 10.39889 9.111111 8.087222 7.026389 7.033333 5.521667 5.115833 4.82 4.310833 4.181389 3.972222 4.026944 3.436944 3.538056 3.374722 2.964722 2.780556 2.771111 2.600556 2.675 2.615556 2.646389 2.37 2.419722 2.163889 2.140556 2.260278 2.1175 2.101667 1.806944 1.965 1.996667 1.824722 1.865833 1.715833 1.768056 1.719444 1.796667 1.753611 1.674722 1.661944 1.6725 1.606667 1.591111 1.515278 1.587222 1.483333 1.392222 1.418611 1.404444 1.498333 1.426944 1.401111 1.415833 1.374167 1.369722 1.413611 1.354167 1.390556 1.386111 1.393056 1.466389 1.3725 1.316944 1.393333 1.362778 1.260833 1.311667 1.303611 1.298333 1.2625 1.275278 1.189167 1.240556 1.187778 1.243056 1.178889 1.199444 1.188333 1.18 1.148056 1.151111 1.111944 1.096389 1.146944 1.098333 1.130833 1.112778 1.098333 1.104444 1.082222 1.042222 1.034444 1.025556 1.021944 1.011667 1.009167 
mean(sessionResultsMean) 2.507383 
sessionResultsSD 1.913869 2.24863 1.474907 1.37945 1.296697 1.330048 1.256527 1.202099 0.8733019 0.9023871 1.040218 0.8333453 0.9225404 0.7755585 0.8176504 0.8317821 1.00395 0.8898224 0.7292555 0.7019825 0.7091146 0.5472718 0.5810176 0.57901 0.4483403 0.4767316 0.5798066 0.5002889 0.5079197 0.3667756 0.5585085 0.3741363 0.3453931 0.4890242 0.5414593 0.3415965 0.4489737 0.3699717 0.3710235 0.3814003 0.3821421 0.3984686 0.4074996 0.3897187 0.3727304 0.3198599 0.3307727 0.2707666 0.3268166 0.25401 0.3005179 0.3392343 0.2073221 0.2662389 0.259528 0.263657 0.2761544 0.2073754 0.2182906 0.2164509 0.2141068 0.2074952 0.2236425 0.317166 0.2519605 0.2291304 0.1891385 0.199897 0.2841666 0.1965355 0.1962117 0.2039913 0.2672443 0.1443998 0.1931599 0.1527862 0.1603208 0.1575333 0.1416765 0.1172958 0.1317058 0.1228766 0.1003013 0.1114749 0.1022668 0.06600546 0.09104237 0.08923052 0.06256797 0.0970136 0.07100582 0.0469062 0.05956151 0.05159029 0.03125208 0.03388433 0.02187711 0.01554923 0.01085431 0.009115584 
mean(sessionResultsSD) 0.4332328 
