# Supplementary material for: fiReproxies: A computational model providing insight into heat-affected archaeological lithic assemblages
Source: PLoS One. 2018 May 16;13(5):e0196777. doi: 10.1371/journal.pone.0196777 (PMC5955532; doi:10.1371/journal.pone.0196777)
Supplement: S3 File — Simulation logs 1–43 (See S2 Table). (ZIP) [file pone.0196777.s007.zip › S3_File/Simulation Log 11.txt]

Systime 1489229090 
Readinf file:  C:\Users\FZ\Documents\Leiden\PhD\Fire proxies\CaveSmall.txt 
sessionResultsMean 11.17389 10.68167 9.705 9.356667 8.165278 7.6075 7.044444 5.6575 5.626111 5.5875 4.66 4.561389 4.201389 4.219444 3.968889 3.253333 3.311944 3.372778 3.261944 3.081389 2.987778 2.720278 2.614444 2.655 2.545278 2.4525 2.425278 2.425 2.459444 2.181389 2.348889 2.241944 2.028889 2.082778 2.008333 1.924722 1.841944 1.858333 1.906389 1.934722 1.788611 1.735833 1.838333 1.737778 1.594444 1.655 1.634722 1.593611 1.491389 1.499444 1.593889 1.497222 1.504167 1.53 1.447778 1.436667 1.428333 1.421111 1.440833 1.399722 1.483333 1.506111 1.41 1.448056 1.341667 1.317778 1.410833 1.325278 1.331111 1.260278 1.3175 1.340556 1.306667 1.285556 1.288333 1.233333 1.254444 1.245278 1.231944 1.213889 1.201944 1.192222 1.166111 1.146667 1.128611 1.123333 1.140833 1.127222 1.11 1.105556 1.1025 1.087778 1.091111 1.074722 1.046111 1.044444 1.033611 1.024722 1.0125 1.010833 
mean(sessionResultsMean) 2.439331 
sessionResultsSD 3.874688 2.631759 2.317856 1.790269 1.949923 1.783864 1.673094 1.195254 1.146809 1.390758 1.476856 1.159608 1.047514 0.7525001 0.9372709 0.7032069 0.8410211 0.7864573 0.8484228 0.716211 0.7633415 0.6422604 0.690275 0.5434238 0.6600196 0.7321737 0.5630355 0.5735552 0.6189912 0.4350853 0.4921741 0.5431367 0.5044473 0.4845947 0.520973 0.423572 0.4822396 0.359011 0.345986 0.4433366 0.4713308 0.4303286 0.3901297 0.3948406 0.369233 0.4179268 0.3245176 0.2908625 0.2722783 0.2141871 0.3372467 0.234095 0.3219444 0.2820084 0.2560282 0.2497853 0.2527208 0.3060511 0.2466378 0.3273346 0.2898507 0.2469637 0.2601153 0.2686945 0.1819699 0.1742627 0.1982943 0.2140702 0.1892075 0.2541201 0.1777002 0.2058616 0.1683165 0.1783671 0.135588 0.1380627 0.1504421 0.1242927 0.1446538 0.1382937 0.08880549 0.1006905 0.1180325 0.07667666 0.07332691 0.08877087 0.08331465 0.09154729 0.07547424 0.04836074 0.05280222 0.04541915 0.05479557 0.04471511 0.03553999 0.03050763 0.03249546 0.02258268 0.01020621 0.01052956 
mean(sessionResultsSD) 0.5125818 
Readinf file:  C:\Users\FZ\Documents\Leiden\PhD\Fire proxies\CaveLarge.txt 
sessionResultsMean 5.981111 6.089444 5.843889 4.910833 4.673889 4.289167 3.715278 3.562222 3.3725 2.873333 2.785 2.813056 2.62 2.677222 2.167778 2.174167 2.239722 2.25 1.933333 2.105278 1.949722 1.951111 1.8925 1.865556 1.609167 1.767222 1.733333 1.705278 1.673611 1.680833 1.594444 1.545 1.603611 1.423889 1.638056 1.511944 1.5375 1.387222 1.448333 1.373611 1.468333 1.373611 1.333889 1.4175 1.276111 1.342222 1.383611 1.296944 1.314167 1.301944 1.298889 1.209444 1.169444 1.210278 1.351667 1.255556 1.201944 1.233333 1.229167 1.230833 1.214444 1.240556 1.236667 1.144722 1.192222 1.184722 1.2075 1.175278 1.189167 1.127222 1.198333 1.187222 1.118611 1.173333 1.125 1.094722 1.124167 1.121111 1.104444 1.105833 1.100556 1.1225 1.091111 1.063611 1.091389 1.07 1.063889 1.066389 1.053056 1.062222 1.049167 1.041389 1.044722 1.054167 1.03 1.017778 1.016944 1.013889 1.008889 1.006111 
mean(sessionResultsMean) 1.722011 
sessionResultsSD 1.673668 1.670192 1.586373 1.275005 1.211931 1.427412 0.7840852 0.9102275 1.086201 0.885157 0.8560143 0.8130894 0.8114058 0.7147928 0.5274856 0.556765 0.5620914 0.5719036 0.5005265 0.5357412 0.5280788 0.5625984 0.5242827 0.3912766 0.3702952 0.495801 0.4326254 0.497 0.4297435 0.3823209 0.3437408 0.2558754 0.3623088 0.3108104 0.4002255 0.3402352 0.4401255 0.2542619 0.2637811 0.2099088 0.339444 0.2336931 0.2567101 0.2837079 0.2292723 0.2406681 0.2520746 0.233564 0.2710236 0.2260213 0.139953 0.2128503 0.163802 0.1423611 0.2592854 0.1921263 0.1780009 0.2281233 0.1750034 0.1689945 0.1891442 0.1841379 0.230552 0.1062574 0.1721224 0.1390148 0.1324205 0.1204335 0.1369857 0.102037 0.1263509 0.1455392 0.1308256 0.1150212 0.09167973 0.0788593 0.07763105 0.1173978 0.09493225 0.07020598 0.08548748 0.09599624 0.0795381 0.0518103 0.0857825 0.05460587 0.05110528 0.05700387 0.0379985 0.04309246 0.04084535 0.03545566 0.0289903 0.02800434 0.0295723 0.01691388 0.01644731 0.01755306 0.008456938 0.007236208 
mean(sessionResultsSD) 0.3461549 
