# Supplementary material for: fiReproxies: A computational model providing insight into heat-affected archaeological lithic assemblages
Source: PLoS One. 2018 May 16;13(5):e0196777. doi: 10.1371/journal.pone.0196777 (PMC5955532; doi:10.1371/journal.pone.0196777)
Supplement: S3 File — Simulation logs 1–43 (See S2 Table). (ZIP) [file pone.0196777.s007.zip › S3_File/Simulation Log 12.txt]

FiresAndLithics
Systime 1490984216 
Readinf file:  C:\Users\FZ\Documents\Leiden\PhD\Fire proxies\CaveSmall.txt 
sessionResultsMean 16.94306 16.10667 14.16278 12.85944 11.37556 9.775833 8.370556 7.273889 7.071944 6.236944 5.948611 5.235833 5.045556 4.798889 4.347222 4.195833 3.991111 3.869444 3.697222 3.42 3.606389 3.014167 3.008056 2.995 2.758333 2.729167 2.525833 2.743056 2.585556 2.691111 2.351111 2.131111 2.215278 2.181667 2.2525 2.201389 2.114722 1.991111 1.981944 2.225278 1.985278 1.884167 1.946389 1.8275 1.771111 1.851111 1.712778 1.723333 1.719444 1.591389 1.556944 1.511667 1.645556 1.649722 1.533056 1.538333 1.536111 1.544444 1.466111 1.5175 1.503611 1.492778 1.511944 1.438056 1.460556 1.483611 1.428611 1.403611 1.383889 1.348889 1.359167 1.359722 1.369444 1.388056 1.370556 1.265833 1.205833 1.243889 1.2325 1.313889 1.223333 1.269167 1.167222 1.193611 1.1875 1.2 1.168333 1.114722 1.14 1.111667 1.105556 1.103056 1.119444 1.087778 1.041944 1.047778 1.029167 1.025 1.014444 1.0125 
mean(sessionResultsMean) 2.884678 
sessionResultsSD 2.780044 2.347037 1.598275 2.141408 1.744547 1.916538 1.279083 1.446074 0.9443025 1.102065 0.851042 0.9904142 1.00343 0.9425213 0.7174592 0.9740079 0.5810255 0.8916608 0.6649271 0.6535513 0.6328442 0.676933 0.5906458 0.6791983 0.472034 0.6039769 0.4779894 0.7162057 0.4970455 0.5827252 0.4927673 0.3843311 0.4520075 0.4458751 0.5885162 0.5573958 0.4871317 0.428023 0.4148182 0.4717117 0.5289859 0.4018894 0.3515134 0.3656998 0.3529347 0.3821178 0.443826 0.3184568 0.3699651 0.2594431 0.3103042 0.2765378 0.3054794 0.2880813 0.3325672 0.2844687 0.2381214 0.2817088 0.3304106 0.2270432 0.2450436 0.3232508 0.2510103 0.201618 0.2264157 0.2404845 0.240586 0.1923673 0.1747869 0.1875908 0.2196452 0.1860443 0.2296021 0.2022228 0.1476303 0.1472505 0.1348894 0.1543422 0.135283 0.1502605 0.1303987 0.1665107 0.09893914 0.09219241 0.1080733 0.1039452 0.0887439 0.06145908 0.09537685 0.07243705 0.06739307 0.05866014 0.05974616 0.04331417 0.0282371 0.04117139 0.02577812 0.02177471 0.01048017 0.009476226 
mean(sessionResultsSD) 0.4824557 
Readinf file:  C:\Users\FZ\Documents\Leiden\PhD\Fire proxies\CaveLarge.txt 
sessionResultsMean 9.780278 8.7175 7.775 7.063889 6.290833 5.424444 4.904444 4.233333 4.073333 3.881667 3.398333 2.813333 2.986667 2.995 2.687222 2.611389 2.565556 2.391667 2.0725 2.2325 2.222778 1.974722 2.040556 2.016389 1.975833 1.820833 2.041111 1.804722 1.820833 1.717778 1.709722 1.764722 1.561389 1.574444 1.619722 1.583889 1.5325 1.465278 1.43 1.494167 1.456667 1.453056 1.376111 1.364722 1.374444 1.281111 1.333056 1.372778 1.329722 1.214722 1.225833 1.266667 1.340556 1.295833 1.242778 1.289444 1.259444 1.201667 1.22 1.251944 1.286111 1.231667 1.208611 1.256667 1.218889 1.220278 1.1975 1.17 1.211389 1.205278 1.208056 1.195556 1.215833 1.183333 1.167778 1.172222 1.165556 1.128056 1.1075 1.118611 1.093611 1.145833 1.090278 1.074167 1.090278 1.089722 1.076389 1.067222 1.058056 1.0725 1.069167 1.06 1.057222 1.053333 1.018889 1.018889 1.015278 1.010556 1.006111 1.005833 
mean(sessionResultsMean) 1.952631 
sessionResultsSD 1.601939 1.633173 1.129912 1.263584 1.282567 0.9396923 1.068781 0.8269642 0.7954504 0.6922027 0.7725425 0.6206172 0.6296079 0.5828635 0.5738337 0.5494663 0.6130788 0.5248746 0.4146281 0.5387581 0.5206416 0.3954088 0.4636072 0.5212555 0.5106498 0.3599951 0.5097466 0.3399465 0.4389378 0.361197 0.4366369 0.4488527 0.2583054 0.3112893 0.4071057 0.3702408 0.3279986 0.2251552 0.2923072 0.2760746 0.274912 0.2931815 0.2728428 0.1906668 0.2766966 0.1975294 0.2047272 0.2645836 0.2479773 0.1525122 0.1727947 0.2589213 0.2330225 0.2332897 0.1757542 0.2139298 0.2393491 0.1640805 0.1579715 0.2199757 0.2112762 0.1810649 0.156523 0.2030349 0.1741693 0.1476295 0.1383944 0.1426118 0.1433468 0.1496881 0.1420546 0.1528894 0.130306 0.1989797 0.09172499 0.1515617 0.1316658 0.09761238 0.0865569 0.08785664 0.06409118 0.1075847 0.07386054 0.07422492 0.08715609 0.06516569 0.05753074 0.06353768 0.05438102 0.06049564 0.04673999 0.04603014 0.04353475 0.02932837 0.0239665 0.01843147 0.01436446 0.01417146 0.008168875 0.006247605 
mean(sessionResultsSD) 0.3315256 
