# Supplementary material for: fiReproxies: A computational model providing insight into heat-affected archaeological lithic assemblages
Source: PLoS One. 2018 May 16;13(5):e0196777. doi: 10.1371/journal.pone.0196777 (PMC5955532; doi:10.1371/journal.pone.0196777)
Supplement: S3 File — Simulation logs 1–43 (See S2 Table). (ZIP) [file pone.0196777.s007.zip › S3_File/Simulation Log 13.txt]

Systime 1489224888 
Readinf file:  C:\Users\FZ\Documents\Leiden\PhD\Fire proxies\CaveSmall.txt 
sessionResultsMean 23.11139 23.37028 21.18417 19.63806 19.27972 16.52944 14.95667 13.44806 12.93444 11.31583 10.66222 8.974444 8.663333 8.588333 7.675278 7.458333 6.337778 6.595833 5.535 5.483333 5.6775 5.09 4.563611 4.306111 4.315 3.900556 3.867222 3.613333 3.326944 3.345833 3.056944 3.084444 2.846944 2.65 2.516389 2.539722 2.441944 2.427222 2.275556 2.290278 2.304444 2.108611 2.113333 2.091111 2.0125 1.852222 1.826389 1.675833 1.664722 1.578333 1.558056 1.554444 1.564167 1.5375 1.515278 1.533611 1.466667 1.433056 1.491389 1.417778 1.455833 1.438889 1.438611 1.440278 1.395278 1.388056 1.386667 1.376667 1.375278 1.343611 1.339444 1.313889 1.3125 1.320556 1.308333 1.248333 1.227222 1.225278 1.222222 1.209167 1.214722 1.212222 1.178611 1.163611 1.167778 1.167778 1.152778 1.142778 1.095833 1.096389 1.11 1.097222 1.082778 1.086389 1.054167 1.030833 1.018889 1.011111 1.001667 1 
mean(sessionResultsMean) 4.030286 
sessionResultsSD 4.998835 5.931005 4.781767 3.869292 4.890854 3.467775 3.197435 3.317977 3.560012 2.934364 2.054174 1.888652 1.935742 1.460624 1.960415 1.398542 1.271973 1.429313 1.396654 1.12172 1.622231 0.8535995 0.7649984 1.068064 0.8222697 0.9050172 0.7828683 0.7471837 0.5822802 0.7243598 0.5414305 0.4885506 0.5259524 0.4432929 0.4371488 0.47489 0.4017233 0.3710096 0.3239552 0.2839672 0.3300393 0.2908526 0.254336 0.3061857 0.2781709 0.1932894 0.1505749 0.163099 0.1261856 0.1038668 0.1109754 0.08982564 0.1363725 0.1194205 0.1026022 0.1167381 0.1073898 0.09687362 0.1174539 0.0893445 0.09928263 0.07933914 0.0893646 0.08238202 0.08395411 0.0853403 0.08483136 0.06760829 0.08110478 0.06345283 0.0873441 0.06121117 0.0603609 0.05461171 0.06080558 0.07312143 0.0685067 0.06011178 0.0640781 0.05082415 0.04068871 0.04974713 0.04347696 0.04200913 0.03526944 0.03967863 0.0394729 0.02990513 0.03367284 0.02695279 0.03428246 0.02147944 0.02231065 0.01963305 0.02292646 0.01386684 0.01607176 0.01144145 0.003390318 0 
mean(sessionResultsSD) 0.7531942 
Readinf file:  C:\Users\FZ\Documents\Leiden\PhD\Fire proxies\CaveLarge.txt 
sessionResultsMean 22.84 19.73806 20.06333 18.38833 16.26833 14.17722 13.79056 12.04722 11.41583 9.918611 9.264167 8.01 7.8025 7.613611 7.092222 6.470556 5.861389 5.506944 5.523333 5.339167 4.978889 4.6275 4.204444 4.068889 3.915833 3.8325 3.692222 3.396944 3.169167 3.140833 2.943056 2.9425 2.660278 2.563889 2.695 2.6775 2.477778 2.315278 2.153611 2.23 2.098056 2.094722 1.9725 1.945278 1.918889 1.7925 1.727778 1.72 1.617222 1.549167 1.538611 1.505 1.488611 1.522778 1.498611 1.485278 1.457222 1.454444 1.436111 1.43 1.4175 1.426944 1.408611 1.399444 1.383056 1.379444 1.352778 1.3375 1.335833 1.315556 1.308611 1.305833 1.297222 1.311667 1.287222 1.223056 1.227778 1.215 1.216389 1.2025 1.204722 1.203333 1.163056 1.165556 1.1625 1.149722 1.1325 1.125556 1.098611 1.098889 1.098333 1.086667 1.078889 1.075 1.051667 1.025 1.015278 1.006389 1.000278 1 
mean(sessionResultsMean) 3.733642 
sessionResultsSD 5.702696 4.919849 6.230826 4.781305 3.841031 2.580451 2.409652 2.743355 2.427624 1.855663 1.638517 1.469802 1.640925 1.673683 1.360166 1.249649 1.330078 0.9805779 1.075646 1.027368 0.798738 0.9713352 0.8803891 0.8231968 0.6415653 0.9850933 0.8196197 0.4907257 0.5835679 0.5644919 0.5599932 0.7014502 0.4417978 0.3903551 0.4512095 0.4733064 0.3690059 0.4553381 0.3388529 0.3337756 0.2173253 0.314835 0.2600669 0.1981437 0.2568966 0.2375174 0.1844446 0.1520391 0.1671392 0.1585125 0.08779666 0.1252125 0.1026582 0.145345 0.1017586 0.1528259 0.1172141 0.07529423 0.1139951 0.08880324 0.07619891 0.1028028 0.08984564 0.08469953 0.09851589 0.08634593 0.06117204 0.05718283 0.06879331 0.0623123 0.0690481 0.05913448 0.05712347 0.05556226 0.05421564 0.05776336 0.05602294 0.06393094 0.06614318 0.06209736 0.04567938 0.04423682 0.0369246 0.03699263 0.04758286 0.04944536 0.0344184 0.03071103 0.03171981 0.02577657 0.02611498 0.02676705 0.01966352 0.01666667 0.02225333 0.01349045 0.01004857 0.008095258 0.001521452 0 
mean(sessionResultsSD) 0.6818751 
