# Supplementary material for: fiReproxies: A computational model providing insight into heat-affected archaeological lithic assemblages
Source: PLoS One. 2018 May 16;13(5):e0196777. doi: 10.1371/journal.pone.0196777 (PMC5955532; doi:10.1371/journal.pone.0196777)
Supplement: S3 File — Simulation logs 1–43 (See S2 Table). (ZIP) [file pone.0196777.s007.zip › S3_File/Simulation Log 14.txt]

Systime 1489233104 
Readinf file:  C:\Users\FZ\Documents\Leiden\PhD\Fire proxies\CaveSmall.txt 
sessionResultsMean 17.16556 15.62944 13.42833 12.34472 11.56528 9.178611 8.286111 7.840556 6.719444 6.400278 5.740833 5.168611 5.385278 4.819444 4.286389 3.863333 3.823056 3.873611 3.493611 3.342222 3.296944 3.1825 2.911944 3.020833 2.911111 2.888611 2.548611 2.728333 2.57 2.608611 2.425556 2.559444 2.296389 2.096389 2.116389 1.996944 2.120278 1.964722 2.096389 1.933333 1.984444 2.035 1.858889 1.929722 1.868889 1.673611 1.7625 1.870833 1.549444 1.669722 1.642222 1.541389 1.514167 1.548333 1.527778 1.488333 1.528611 1.5175 1.463333 1.503611 1.380278 1.365278 1.468333 1.493611 1.4525 1.388056 1.309722 1.438611 1.409722 1.285833 1.301389 1.369167 1.416944 1.352222 1.349444 1.294722 1.266111 1.285278 1.294722 1.23 1.252778 1.209444 1.188611 1.191111 1.178056 1.169444 1.160278 1.126111 1.1075 1.148889 1.125833 1.122222 1.103056 1.094167 1.059167 1.054167 1.040833 1.026944 1.019722 1.01 
mean(sessionResultsMean) 2.856467 
sessionResultsSD 2.740364 3.097825 2.725254 2.163581 1.871383 2.135522 1.43032 1.49627 1.296539 1.408879 1.297831 1.280907 1.390018 1.112635 0.8469448 0.7375097 0.6607811 1.022908 0.8292102 0.6254689 0.9325235 0.7733354 0.7662376 0.8151486 0.741679 0.6644593 0.4832198 0.6589336 0.5584624 0.7331128 0.792173 0.6063471 0.6834479 0.4412717 0.5613403 0.543053 0.4533226 0.4571468 0.5055804 0.5035316 0.4991839 0.5223611 0.3416276 0.5185712 0.4368225 0.3815807 0.4612719 0.5352863 0.3573123 0.3877709 0.3252757 0.343219 0.2600854 0.387443 0.3464539 0.3108556 0.3123472 0.2456065 0.3264564 0.3432483 0.2434731 0.2782427 0.2550205 0.334106 0.2511482 0.2395486 0.2060749 0.2582683 0.208386 0.1633602 0.1792797 0.268217 0.2731213 0.2507454 0.1769383 0.224403 0.1922957 0.1793678 0.2071921 0.1568152 0.151277 0.1111102 0.1554175 0.12638 0.117861 0.1038376 0.1032212 0.06498354 0.09704321 0.07649322 0.07623033 0.07716645 0.0712331 0.07900089 0.04136963 0.03666863 0.03113052 0.02363955 0.02149616 0.01035759 
mean(sessionResultsSD) 0.5660918 
Readinf file:  C:\Users\FZ\Documents\Leiden\PhD\Fire proxies\CaveLarge.txt 
sessionResultsMean 9.129444 8.273056 7.433056 6.991111 5.943611 4.968056 5.003333 4.130833 4.101667 3.852222 3.763889 3.231944 2.957778 2.654722 2.9175 2.490278 2.463056 2.557778 2.262222 2.1475 2.218333 1.959444 1.973611 2.039167 1.995 1.899722 1.8275 1.845278 1.7025 1.732778 1.831111 1.553889 1.738056 1.5575 1.516389 1.553889 1.5225 1.526111 1.470833 1.570833 1.450278 1.485556 1.397778 1.494444 1.360278 1.359722 1.337222 1.416944 1.375278 1.258333 1.255 1.288333 1.263333 1.214444 1.255 1.258333 1.2125 1.295556 1.2875 1.204722 1.235 1.208056 1.265833 1.218056 1.2125 1.198611 1.210278 1.2 1.226111 1.191944 1.154444 1.209722 1.138611 1.119444 1.148611 1.212778 1.1575 1.145278 1.140278 1.116667 1.1375 1.106944 1.089167 1.106389 1.110833 1.089722 1.086389 1.063611 1.066111 1.072222 1.054722 1.053056 1.049167 1.046111 1.033889 1.020556 1.019167 1.015278 1.008889 1.005556 
mean(sessionResultsMean) 1.937231 
sessionResultsSD 1.773509 1.762099 1.476548 1.507654 0.9969438 0.8957303 1.305611 1.05692 1.13229 0.8396569 0.9600879 0.9677909 0.8093146 0.5376784 0.8956669 0.7269019 0.6422082 0.7006939 0.6120624 0.61161 0.6348039 0.5841937 0.3735706 0.5901902 0.5159366 0.523456 0.4357698 0.3424031 0.4696801 0.4659011 0.4484324 0.3516023 0.4674187 0.372005 0.3889733 0.3788262 0.3404214 0.260422 0.3456957 0.3602811 0.3181866 0.3916999 0.2623477 0.377405 0.3799683 0.2643586 0.2804684 0.2567245 0.2974064 0.2187456 0.184474 0.2481599 0.2018188 0.1556862 0.2154097 0.2150025 0.1498523 0.2649345 0.2084741 0.1901134 0.1974381 0.2039538 0.2604184 0.1860056 0.1918945 0.1677563 0.2179415 0.1669681 0.1523402 0.1771351 0.1722587 0.1555962 0.1263146 0.09492216 0.1400616 0.1518206 0.1209071 0.1050151 0.1322166 0.1100331 0.1720503 0.09772516 0.09787371 0.07503777 0.1017601 0.07059827 0.09203123 0.05245338 0.06266485 0.05249217 0.04935811 0.04772022 0.03716163 0.04213719 0.0401108 0.02783137 0.02233389 0.01946154 0.01024913 0.007367389 
mean(sessionResultsSD) 0.3835161 
