# Supplementary material for: fiReproxies: A computational model providing insight into heat-affected archaeological lithic assemblages
Source: PLoS One. 2018 May 16;13(5):e0196777. doi: 10.1371/journal.pone.0196777 (PMC5955532; doi:10.1371/journal.pone.0196777)
Supplement: S3 File — Simulation logs 1–43 (See S2 Table). (ZIP) [file pone.0196777.s007.zip › S3_File/Simulation Log 15.txt]

fiReproxies - implementaton of the fiReproxies model
Systime 1511527889 
Reading file:  P:\fiReproxies\Extra1\CaveSmall.txt 
sessionResultsMean 12.22639 11.07861 10.43472 9.796944 8.869444 7.695 7.007222 6.519444 5.854444 5.386944 5.012222 4.713889 4.513056 4.163333 4.034722 3.814722 3.726667 3.465833 3.304444 3.152222 3.095833 2.995556 2.881667 2.819167 2.775278 2.643889 2.518333 2.543889 2.457778 2.430833 2.344444 2.244444 2.175556 2.1475 2.141667 2.1325 2.070556 2.063333 1.955 1.967222 1.915556 1.914722 1.830833 1.8475 1.774167 1.711944 1.7 1.669444 1.664722 1.679722 1.61 1.545 1.546111 1.543611 1.529722 1.521111 1.526944 1.526111 1.501667 1.489444 1.488889 1.477778 1.474722 1.428056 1.427778 1.412778 1.399444 1.402778 1.397778 1.393333 1.377222 1.337222 1.345556 1.329444 1.325556 1.295 1.277778 1.266667 1.260278 1.251389 1.245278 1.243333 1.230833 1.228056 1.174167 1.186944 1.179444 1.185278 1.132222 1.133333 1.082778 1.089722 1.0575 1.029167 1.017222 1.003611 1.000556 1 1 1 
mean(sessionResultsMean) 2.558119 
sessionResultsSD 1.764072 2.013992 1.254996 1.091039 0.6400967 0.650168 0.4949735 0.5570746 0.3601214 0.3102162 0.2870091 0.236517 0.1993486 0.1936442 0.2153595 0.1729517 0.1563227 0.1795368 0.1431503 0.116151 0.1037319 0.1251576 0.1055092 0.1000515 0.1224839 0.1120373 0.1141645 0.1040588 0.1084092 0.1044771 0.09441627 0.07930896 0.1010703 0.0912123 0.06119813 0.07351173 0.08208062 0.06043425 0.06110414 0.04703535 0.07831845 0.05590955 0.06989833 0.04673999 0.05657658 0.05168072 0.06395341 0.05958563 0.05508976 0.04827897 0.05746063 0.04609253 0.05008295 0.05447781 0.06114658 0.04661601 0.04722588 0.0522819 0.03849417 0.04425486 0.04776285 0.03173868 0.03742703 0.05560032 0.04841023 0.03985927 0.03568791 0.04107822 0.03726352 0.02939362 0.02968007 0.02817343 0.03614131 0.03069543 0.03473582 0.03068503 0.02709899 0.02944246 0.02791299 0.02672079 0.02695279 0.02431041 0.01711327 0.01888706 0.02136954 0.02260388 0.02463657 0.02333368 0.01879173 0.02407285 0.02121019 0.0210686 0.01912226 0.01480234 0.01114459 0.004736006 0.002114234 0 0 0 
mean(sessionResultsSD) 0.1499414 
Reading file:  P:\fiReproxies\Extra1\CaveLarge.txt 
sessionResultsMean 6.657222 6.49 6.238056 5.573889 5.058056 4.616389 4.039444 3.745833 3.458611 3.202778 3.041389 2.907778 2.845556 2.565556 2.485278 2.407222 2.339722 2.184722 2.111944 2.038611 2.063889 2.000278 1.941944 1.941389 1.960833 1.815556 1.696944 1.733333 1.666667 1.663333 1.596944 1.614167 1.564167 1.593889 1.582222 1.571944 1.549167 1.545556 1.450833 1.458889 1.457222 1.458889 1.431111 1.408611 1.381389 1.343333 1.357778 1.35 1.369167 1.36 1.298611 1.244167 1.240556 1.235556 1.243056 1.236389 1.236111 1.234167 1.229722 1.236944 1.226389 1.237778 1.233889 1.197222 1.205556 1.191944 1.196389 1.198333 1.190833 1.198889 1.189722 1.1875 1.189722 1.185833 1.183889 1.115556 1.114722 1.108611 1.113333 1.111111 1.109167 1.111667 1.106389 1.112222 1.063889 1.057778 1.0625 1.062778 1.023333 1.028056 1.011667 1.008889 1.002222 1.000556 1.000278 1 1 1 1 1 
mean(sessionResultsMean) 1.787114 
sessionResultsSD 0.9118046 0.7486207 0.7608591 0.4762397 0.4275951 0.3005382 0.3188216 0.2506386 0.240783 0.1667864 0.1673046 0.1429696 0.1460648 0.12464 0.09759275 0.09038374 0.1015371 0.09279822 0.1000403 0.08871916 0.0654462 0.07018323 0.0734509 0.074519 0.07820882 0.09498269 0.07116583 0.06185975 0.06652283 0.06303317 0.06603448 0.0636588 0.0581133 0.03802684 0.06173316 0.05649752 0.03558151 0.0487749 0.04438544 0.04990092 0.04813243 0.05288304 0.05505715 0.03449716 0.02892414 0.04096536 0.03852733 0.04064848 0.03785117 0.03364794 0.03784695 0.02778113 0.02774519 0.03938788 0.03746539 0.03114077 0.04497409 0.03455727 0.03221421 0.03869788 0.04192925 0.03430574 0.032307 0.02564618 0.02938818 0.03044083 0.03161394 0.02440872 0.02181317 0.0244414 0.02423972 0.02511945 0.02463171 0.02100789 0.01919517 0.02302894 0.02567884 0.0239215 0.01525643 0.02224616 0.02319644 0.02036544 0.02558542 0.02185521 0.02246041 0.01546429 0.02492806 0.01527734 0.01356127 0.01757351 0.009688639 0.007559893 0.003748137 0.002114234 0.001521452 0 0 0 0 0 
mean(sessionResultsSD) 0.08505281 
