# Supplementary material for: fiReproxies: A computational model providing insight into heat-affected archaeological lithic assemblages
Source: PLoS One. 2018 May 16;13(5):e0196777. doi: 10.1371/journal.pone.0196777 (PMC5955532; doi:10.1371/journal.pone.0196777)
Supplement: S3 File — Simulation logs 1–43 (See S2 Table). (ZIP) [file pone.0196777.s007.zip › S3_File/Simulation Log 16.txt]

fiReproxies - implementaton of the fiReproxies model
Systime 1511526169 
Reading file:  P:\fiReproxies\Extra1\CaveSmall.txt 
sessionResultsMean 11.79611 11.23694 11.04861 10.04861 8.526944 7.816111 7.149444 6.556389 5.992222 5.471944 5.073056 4.71 4.445278 4.185278 4.063611 3.851111 3.619444 3.446111 3.148056 3.12 3.128056 3.109444 3.078333 2.943333 2.779444 2.551111 2.561111 2.546667 2.526944 2.528056 2.365556 2.159444 2.148611 2.151667 2.145833 2.150278 1.956389 1.956111 1.922778 1.913056 1.914444 1.915278 1.911667 1.923056 1.91 1.714167 1.712778 1.714167 1.709444 1.710556 1.483333 1.483333 1.482778 1.483333 1.482778 1.483056 1.483333 1.4825 1.483056 1.483333 1.483333 1.483333 1.4825 1.474167 1.468889 1.471944 1.473333 1.472222 1.470833 1.471944 1.4675 1.241667 1.241667 1.241667 1.241667 1.241667 1.241667 1.241667 1.241667 1.241667 1.241667 1.241667 1.241667 1.241667 1.241667 1.241389 1.241389 1.241389 1.224722 1.229444 1 1 1 1 1 1 1 1 1 1 
mean(sessionResultsMean) 2.566756 
sessionResultsSD 1.535682 1.397683 1.137301 0.8300195 1.059959 0.6234903 0.4678143 0.4558668 0.3153324 0.2162516 0.2245119 0.1757769 0.1536386 0.1067789 0.1036795 0.1107215 0.09674623 0.12321 0.07025826 0.06611119 0.05890456 0.065351 0.05751062 0.05389077 0.0387628 0.04488882 0.03350054 0.03175879 0.03587196 0.05148575 0.04039634 0.01648367 0.02006734 0.01986545 0.02038307 0.02204612 0.003584859 0.004340254 0.01382937 0.0164764 0.01944308 0.01738169 0.02000958 0.01760074 0.02034191 0.006972167 0.008400116 0.01006445 0.01362 0.01177156 0 0 0.002114234 0 0.002114234 0.001521452 0 0.002542738 0.001521452 0 0 0 0.002542738 0.008290118 0.009267557 0.01167966 0.009884389 0.008844477 0.01066514 0.009408598 0.01263813 0 0 0 0 0 0 0 0 0 0 0 0 0 0 0.001521452 0.001521452 0.001521452 0.01037684 0.008952122 0 0 0 0 0 0 0 0 0 0 
mean(sessionResultsSD) 0.1018277 
Reading file:  P:\fiReproxies\Extra1\CaveLarge.txt 
sessionResultsMean 6.940833 6.607778 5.783056 5.431389 4.963611 4.428889 4.073333 3.701389 3.511667 3.171389 3.026389 2.923889 2.835278 2.508611 2.47 2.371667 2.361389 2.178333 2.171389 2.053611 2.047222 1.978056 1.979722 1.981667 1.9825 1.844444 1.6425 1.648056 1.593611 1.589167 1.585833 1.575833 1.558333 1.566389 1.566944 1.565833 1.567222 1.565556 1.423333 1.415 1.423889 1.430556 1.350833 1.358889 1.345 1.339167 1.334444 1.339722 1.340556 1.345278 1.33 1.2625 1.258611 1.256389 1.260556 1.258889 1.256667 1.258333 1.262222 1.257778 1.256667 1.259444 1.256944 1.2425 1.239722 1.243333 1.241389 1.240833 1.240556 1.243889 1.237778 1.240278 1.238611 1.235833 1.239722 1.0975 1.094722 1.086667 1.098333 1.088611 1.096667 1.096667 1.093056 1.097222 1.022778 1.019444 1.0175 1.022222 1.003889 1.003611 1.000278 1.000556 1 1 1 1 1 1 1 1 
mean(sessionResultsMean) 1.780586 
sessionResultsSD 0.9109444 0.7408766 0.6736185 0.4777706 0.4756951 0.3217285 0.3047076 0.2586167 0.1955761 0.1547103 0.1457916 0.1061954 0.1176413 0.08667118 0.076018 0.0585014 0.06264765 0.07062935 0.06227193 0.05718003 0.04967969 0.04721574 0.04583638 0.03843191 0.03578284 0.03953352 0.049584 0.04407866 0.04156213 0.03643277 0.03610264 0.03241183 0.03040279 0.03504809 0.03456651 0.02955205 0.03452839 0.03061732 0.03035549 0.02914819 0.04003909 0.02813941 0.0214813 0.02927389 0.0246236 0.01971419 0.0256835 0.02423972 0.02084578 0.02404133 0.02491364 0.01397007 0.01426409 0.01130459 0.0109276 0.01483197 0.01584165 0.01435056 0.01289757 0.01417146 0.01538148 0.01479964 0.01332675 0.005514696 0.007793839 0.008011008 0.006374087 0.007996048 0.007169718 0.008456938 0.008110035 0.004934112 0.005124566 0.006619807 0.004200058 0.01858887 0.0240214 0.02205879 0.02069205 0.02289859 0.02048268 0.02594941 0.02111401 0.02507969 0.01114459 0.01079532 0.01057495 0.01144145 0.005240085 0.005657588 0.001521452 0.002114234 0 0 0 0 0 0 0 0 
mean(sessionResultsSD) 0.06897406 
