# Supplementary material for: fiReproxies: A computational model providing insight into heat-affected archaeological lithic assemblages
Source: PLoS One. 2018 May 16;13(5):e0196777. doi: 10.1371/journal.pone.0196777 (PMC5955532; doi:10.1371/journal.pone.0196777)
Supplement: S3 File — Simulation logs 1–43 (See S2 Table). (ZIP) [file pone.0196777.s007.zip › S3_File/Simulation Log 17.txt]

fiReproxies - implementaton of the fiReproxies model
Systime 1511522632 
Reading file:  P:\fiReproxies\Extra\CaveSmall.txt 
sessionResultsMean 17.2225 15.91861 14.21833 12.54722 11.04444 9.530278 8.553333 7.704444 6.896389 6.260833 5.772778 5.28 5.023611 4.554444 4.379167 4.138056 3.983889 3.756389 3.551111 3.376944 3.286111 3.138333 3.030278 2.928889 2.861944 2.743889 2.635278 2.589722 2.528611 2.513611 2.3925 2.291944 2.204444 2.174167 2.195 2.151111 2.084722 2.082778 2.000278 1.971111 1.943333 1.946667 1.850556 1.853056 1.7575 1.756667 1.704444 1.660833 1.661944 1.65 1.604722 1.539722 1.526667 1.546667 1.550833 1.521944 1.520833 1.517778 1.5225 1.484722 1.475833 1.494444 1.484722 1.429167 1.429167 1.412778 1.401667 1.389722 1.401111 1.378611 1.373889 1.336111 1.335556 1.320278 1.321944 1.304444 1.267778 1.270833 1.273889 1.248889 1.240556 1.239167 1.228333 1.224444 1.183056 1.189722 1.180833 1.173056 1.135278 1.131944 1.088333 1.090278 1.056389 1.032222 1.0175 1.003333 1.000833 1 1 1 
mean(sessionResultsMean) 2.86205 
sessionResultsSD 1.084401 0.7967207 0.4981594 0.5840936 0.3486381 0.4051363 0.2673089 0.2721749 0.2233891 0.183505 0.1968372 0.1685469 0.1639299 0.1646099 0.1867466 0.09919898 0.1047011 0.1180477 0.1100708 0.1315193 0.1060961 0.1080035 0.09555453 0.07877575 0.08242852 0.1033661 0.1091741 0.07850017 0.07953057 0.07967497 0.07496327 0.07531808 0.07345905 0.09378049 0.05434211 0.0648729 0.06770327 0.07036894 0.0650848 0.06303823 0.0691838 0.06261388 0.06808595 0.07269719 0.05353187 0.04710996 0.04620323 0.04507072 0.05205009 0.04590512 0.05680187 0.06169242 0.05450931 0.0656751 0.0421154 0.04234976 0.05214508 0.04630677 0.03529772 0.04709386 0.04037361 0.03399722 0.04294495 0.04185303 0.04342552 0.03731489 0.03625157 0.03037784 0.03061732 0.03115615 0.02650935 0.03342898 0.03016028 0.03492489 0.02204612 0.02207326 0.02783137 0.03092987 0.02774519 0.01954136 0.02141245 0.021459 0.01927816 0.0219863 0.02566018 0.02151843 0.0217912 0.0212947 0.02001955 0.02178387 0.0209451 0.02042219 0.01826835 0.01396721 0.0128262 0.006033114 0.002542738 0 0 0 
mean(sessionResultsSD) 0.09752921 
Reading file:  P:\fiReproxies\Extra\CaveLarge.txt 
sessionResultsMean 9.475556 9.038333 8.182222 7.141111 6.264444 5.395556 4.873889 4.4175 4.058056 3.658611 3.449444 3.181944 3.109444 2.747778 2.731667 2.618333 2.536944 2.323889 2.285833 2.156667 2.156389 2.066389 2.026944 2.023611 1.992222 1.891111 1.753889 1.758889 1.680278 1.707778 1.665 1.626389 1.593611 1.587778 1.593611 1.591944 1.575833 1.559167 1.480278 1.473889 1.462222 1.471389 1.414167 1.423611 1.384167 1.365833 1.356111 1.362778 1.351111 1.357222 1.288333 1.242222 1.241667 1.235 1.238889 1.231111 1.230833 1.225833 1.231667 1.233333 1.229722 1.235278 1.235833 1.205278 1.196944 1.198056 1.195833 1.194722 1.189444 1.200833 1.203889 1.186389 1.180833 1.175833 1.173611 1.118056 1.108611 1.11 1.103611 1.103889 1.113889 1.119167 1.101944 1.111111 1.059444 1.057778 1.056389 1.0625 1.028333 1.02 1.009722 1.009444 1.002778 1.000556 1 1 1 1 1 1 
mean(sessionResultsMean) 1.950994 
sessionResultsSD 0.4324866 0.2606505 0.3017488 0.2154468 0.2028288 0.1720222 0.1332747 0.134395 0.1224448 0.102003 0.1128254 0.1158445 0.0991519 0.09806395 0.09964977 0.09542705 0.08573223 0.08312426 0.069486 0.07062257 0.06520243 0.08051211 0.06575102 0.05786277 0.06630409 0.09022995 0.06330358 0.06847173 0.06478979 0.06177969 0.07206585 0.07902917 0.06891619 0.05241913 0.0638291 0.04660317 0.05938502 0.04791386 0.04313412 0.05121761 0.04557704 0.04722588 0.04124209 0.04094685 0.03792701 0.03786382 0.03588865 0.03725066 0.03108305 0.03776143 0.0341565 0.03193424 0.04017443 0.03886562 0.0343476 0.04271292 0.03254455 0.03923051 0.03638344 0.03615897 0.03092471 0.03345404 0.03529772 0.02490243 0.02331314 0.02404133 0.02404796 0.03205026 0.02598015 0.02430549 0.03014439 0.01729883 0.02077866 0.0263841 0.02088595 0.03209506 0.02331314 0.01912852 0.02730586 0.02783137 0.02045148 0.0217912 0.02549165 0.02277801 0.01774302 0.01816977 0.01878535 0.01705721 0.01359654 0.01305749 0.009306235 0.009472013 0.004555602 0.002114234 0 0 0 0 0 0 
mean(sessionResultsSD) 0.05773077 
