# Supplementary material for: fiReproxies: A computational model providing insight into heat-affected archaeological lithic assemblages
Source: PLoS One. 2018 May 16;13(5):e0196777. doi: 10.1371/journal.pone.0196777 (PMC5955532; doi:10.1371/journal.pone.0196777)
Supplement: S3 File — Simulation logs 1–43 (See S2 Table). (ZIP) [file pone.0196777.s007.zip › S3_File/Simulation Log 18.txt]

fiReproxies - implementaton of the fiReproxies model
Systime 1511524669 
Reading file:  P:\fiReproxies\Extra1\CaveSmall.txt 
sessionResultsMean 17.29306 15.82083 14.22917 12.75222 11.00556 9.4625 8.5175 7.751944 6.897778 6.2825 5.694444 5.281389 4.929167 4.540833 4.513611 4.144722 3.91 3.692222 3.305278 3.289444 3.293333 3.272778 3.258056 3.060833 2.861944 2.6375 2.637778 2.635556 2.638056 2.64 2.414722 2.188056 2.180833 2.176667 2.178056 2.176944 1.958056 1.957778 1.943889 1.943056 1.944722 1.942222 1.9425 1.943056 1.930278 1.715 1.7125 1.714167 1.713889 1.711111 1.483333 1.483333 1.483333 1.483056 1.4825 1.483333 1.483056 1.483056 1.483056 1.4825 1.483056 1.483333 1.483333 1.472222 1.470278 1.473889 1.471944 1.471111 1.469167 1.473611 1.473611 1.241667 1.241667 1.241667 1.241667 1.241667 1.241667 1.241667 1.241667 1.241667 1.241667 1.241667 1.241667 1.241667 1.241111 1.241667 1.241667 1.240556 1.231111 1.230556 1 1 1 1 1 1 1 1 1 1 
mean(sessionResultsMean) 2.862619 
sessionResultsSD 0.8784894 0.6081611 0.5839436 0.4060777 0.2818787 0.2190382 0.2050646 0.1290936 0.1063126 0.06441417 0.07638671 0.08486194 0.07005574 0.04290404 0.05947098 0.03174999 0.03343376 0.03950928 0.02258268 0.02616384 0.02381281 0.03628678 0.0384371 0.0245798 0.01839896 0.01447517 0.01589196 0.01450547 0.0152695 0.01302076 0.01325468 0.004736006 0.009823636 0.01320339 0.009408598 0.01087268 0.001521452 0.002114234 0.01114459 0.01028412 0.008611266 0.01135742 0.0128262 0.0136814 0.01875984 0.008304548 0.009725643 0.01181555 0.009111205 0.008844477 0 0 0 0.001521452 0.003354816 0 0.001521452 0.001521452 0.001521452 0.002542738 0.001521452 0 0 0.009868225 0.01172059 0.01043437 0.009904557 0.008680508 0.01097498 0.008212729 0.00904526 0 0 0 0 0 0 0 0 0 0 0 0 0 0.002114234 0 0 0.002881216 0.009005462 0.009370343 0 0 0 0 0 0 0 0 0 0 
mean(sessionResultsSD) 0.04499389 
Reading file:  P:\fiReproxies\Extra1\CaveLarge.txt 
sessionResultsMean 9.436111 9.176667 8.021111 7.125278 6.285833 5.492222 4.900833 4.383611 4.100833 3.653611 3.476389 3.174167 3.150278 2.747222 2.691389 2.545833 2.525556 2.318889 2.300278 2.150278 2.142222 2.062778 2.064722 2.049444 2.049722 1.915556 1.694722 1.693056 1.621944 1.629167 1.609444 1.618333 1.593333 1.58 1.592778 1.593611 1.598333 1.595278 1.431389 1.436667 1.42 1.441944 1.358056 1.357222 1.3525 1.346944 1.335833 1.338333 1.340833 1.335833 1.337778 1.265 1.258056 1.258056 1.263611 1.255278 1.259722 1.261111 1.258056 1.253889 1.255556 1.265278 1.263056 1.244444 1.241944 1.239444 1.241944 1.239167 1.239722 1.243889 1.242222 1.238056 1.236111 1.238056 1.238056 1.085556 1.098056 1.090556 1.096111 1.094444 1.088889 1.090833 1.098056 1.088611 1.020556 1.021944 1.0225 1.020833 1.003889 1.003333 1.000278 1.000556 1 1 1 1 1 1 1 1 
mean(sessionResultsMean) 1.951189 
sessionResultsSD 0.517636 0.3013809 0.2510393 0.2234406 0.1506555 0.1380789 0.09395906 0.07213504 0.0800009 0.06740551 0.06791515 0.06485875 0.05779652 0.04929257 0.0659256 0.05805558 0.04564005 0.04980486 0.04002414 0.03632306 0.03969069 0.03345762 0.04264278 0.0186895 0.02865799 0.02549635 0.04143518 0.04849672 0.04251906 0.03919386 0.03763439 0.02361083 0.03774029 0.0318341 0.03295281 0.02875809 0.03414248 0.03221421 0.03485625 0.03301573 0.03519241 0.03159879 0.02412088 0.0211876 0.02699422 0.01975464 0.01534251 0.02790584 0.02564774 0.0276082 0.0219645 0.01986545 0.01339843 0.01459599 0.01082854 0.01247283 0.0123958 0.0153711 0.01701973 0.01308192 0.01354949 0.01385532 0.01903859 0.006317484 0.005572293 0.008456938 0.005572293 0.007307557 0.008666704 0.00654096 0.008168875 0.004200058 0.006685796 0.005217186 0.005657588 0.02121019 0.02013881 0.02282002 0.02084578 0.01886803 0.02125531 0.0264747 0.01495256 0.02160727 0.01308192 0.01285107 0.01437557 0.01088735 0.006085806 0.005178796 0.001521452 0.002114234 0 0 0 0 0 0 0 0 
mean(sessionResultsSD) 0.0390383 
