# Supplementary material for: fiReproxies: A computational model providing insight into heat-affected archaeological lithic assemblages
Source: PLoS One. 2018 May 16;13(5):e0196777. doi: 10.1371/journal.pone.0196777 (PMC5955532; doi:10.1371/journal.pone.0196777)
Supplement: S3 File — Simulation logs 1–43 (See S2 Table). (ZIP) [file pone.0196777.s007.zip › S3_File/Simulation Log 19b.txt]

Systime 1489415783 
Readinf file:  C:\Users\FZ\Documents\Leiden\PhD\Fire proxies\CaveSmall.txt 
sessionResultsMean 1 2.416667 1.680556 2.404167 3.896667 3.8 4.590476 4.920833 4.876852 5.8025 5.710606 5.605556 7.060897 6.61131 7.231667 7.504167 7.816667 7.421759 8.157456 8.400833 8.322619 8.526894 9.131159 8.968403 8.858667 8.948397 9.150617 8.770833 9.467529 9.209444 9.373656 9.046875 10.23636 9.721324 10.09643 10.08565 9.988514 10.00154 10.25363 9.979167 10.32825 10.44702 10.81492 10.30208 10.49278 10.21431 10.45762 10.45781 10.6682 10.57233 10.77206 10.85529 10.99355 10.57392 10.88455 10.70685 10.89298 10.45848 11.20452 11.21042 10.86421 10.75215 11.10966 11.18555 11.05321 11.12008 10.98756 11.13799 10.59469 11.08524 11.11373 11.01771 10.76815 11.33908 11.029 11.19956 11.19297 11.16677 11.16013 11.51958 11.20093 11.044 11.21114 11.20605 11.09696 11.20213 11.33563 11.37377 10.9544 11.3275 11.19908 11.26621 11.24991 11.15363 11.65333 11.29384 11.10052 11.21828 11.21288 11.32883 
mean(sessionResultsMean) 9.543813 
sessionResultsSD 0 2.819523 1.342476 1.989989 2.29816 2.042104 2.021801 2.035924 1.614735 2.183247 2.094092 2.138115 2.039088 1.700735 1.449365 1.808575 1.975104 1.90596 1.566346 1.57772 1.67204 1.558573 1.396997 1.449456 1.447335 1.036133 1.337208 1.415648 1.553707 1.493145 1.62253 1.141794 1.357125 1.430564 1.048473 1.17353 1.462998 1.466057 1.406065 0.9293429 0.9730624 1.317281 1.149164 1.101795 1.220776 0.9970743 1.03128 1.312807 1.135962 1.161791 0.86138 0.9996998 1.092672 1.322832 0.9774594 1.297178 1.31838 0.868749 0.9738715 1.004164 1.017651 1.060728 0.9967021 1.011826 1.038719 0.9885091 1.103088 1.4099 0.8404789 0.9127444 0.8439801 1.144805 0.9808525 0.8979597 0.896104 0.8718735 1.140983 0.8588236 1.037661 0.8672886 0.9656827 0.8864958 0.8675746 0.9671492 0.9453487 0.7497154 0.7066276 0.9311279 0.6931812 0.6332679 0.8517852 0.8044414 0.9486621 0.8509067 1.063383 1.056218 0.7742205 0.8327877 0.9354224 0.8488452 
mean(sessionResultsSD) 1.233527 
Readinf file:  C:\Users\FZ\Documents\Leiden\PhD\Fire proxies\CaveLarge.txt 
sessionResultsMean 1 1.058333 1.683333 2.127083 2.536667 2.511111 2.964286 3.245833 3.230556 3.2325 2.950758 3.405556 4.355128 3.831548 4.381667 4.501563 4.779902 5.115278 4.727632 4.644583 4.742063 4.925379 4.961957 5.190278 5.380333 5.311218 5.29784 5.327679 5.129023 5.533056 5.086022 5.793229 5.619444 5.31348 5.597619 5.959954 5.531306 5.661404 5.666667 6.05625 5.774797 5.914881 6.081395 5.737121 6.228333 6.027899 5.679078 5.826215 5.778741 5.959333 5.840686 5.976603 5.877044 5.966975 5.832273 5.986905 6.379971 5.933477 5.952401 5.903611 6.078005 6.140323 6.193783 6.438281 5.946026 6.271465 6.190423 6.112623 6.302536 6.149286 6.093075 6.083681 6.09395 6.229054 5.894333 6.250658 6.184848 6.184402 6.233755 6.210521 6.273971 6.363211 6.400803 6.139385 6.521078 6.246318 6.231609 6.123295 6.369288 6.309537 6.08663 6.400453 6.257437 6.178546 6.429561 6.478385 6.520361 6.200935 6.48064 6.167917 
mean(sessionResultsMean) 5.424856 
sessionResultsSD 0 0.1934636 1.454679 1.58798 1.400242 1.132501 1.703708 1.841726 1.494779 1.281721 1.068808 1.48431 1.515728 0.9614042 1.551272 1.202011 1.528897 1.662095 1.239302 1.268941 1.212547 1.318343 1.149536 1.27706 1.016697 0.9115504 0.8475273 0.9704441 0.8837044 1.070234 0.9914828 1.151012 0.9493683 0.6061714 0.7186207 0.9743711 0.8589057 0.7797318 0.8454838 0.8538121 1.037395 0.7486535 0.8781997 0.8361137 1.001006 1.096062 0.862308 0.7697495 0.7123144 0.8329546 0.7699106 0.854921 0.7156936 1.004866 0.6662682 0.687076 0.7773097 0.6780966 0.7589399 0.8359834 0.645401 0.6282978 0.5556651 0.7062404 0.6712358 0.777045 0.5768829 0.6646927 0.6373664 0.739614 0.8623936 0.674948 0.7250384 0.7492788 0.5834264 0.5894396 0.7944868 0.7144116 0.641278 0.4772382 0.5894528 0.648696 0.6720343 0.863183 0.5095579 0.5395566 0.4609345 0.4868485 0.6212777 0.6151779 0.6212662 0.5201704 0.646769 0.7684314 0.7822961 0.5996303 0.7056399 0.5989255 0.7106825 0.5183682 
mean(sessionResultsSD) 0.8737727 
