# Supplementary material for: fiReproxies: A computational model providing insight into heat-affected archaeological lithic assemblages
Source: PLoS One. 2018 May 16;13(5):e0196777. doi: 10.1371/journal.pone.0196777 (PMC5955532; doi:10.1371/journal.pone.0196777)
Supplement: S3 File — Simulation logs 1–43 (See S2 Table). (ZIP) [file pone.0196777.s007.zip › S3_File/Simulation Log 2.txt]

FiresAndLithics
Systime 1493845667 
Readinf file:  C:\Users\FZ\Documents\Leiden\PhD\Fire proxies\4x4.txt 
sessionResultsMean 43.75722 42.505 42.15528 36.47944 35.105 29.39139 28.9475 26.13528 22.53806 21.49722 19.26417 17.44667 16.66417 15.70306 14.3475 14.12611 13.06778 12.38056 12.06389 11.47361 10.02306 10.40167 9.918056 9.268056 9.330278 8.681667 8.204722 7.896111 7.378611 7.3 7.222778 6.826389 6.533333 6.199722 5.993056 5.996389 5.787222 5.266944 5.322222 5.290556 5.2625 4.731111 4.446944 4.684167 4.439722 4.31 4.137778 4.282222 4.051111 3.815833 3.731944 3.805556 3.803333 3.458056 3.518333 3.133333 3.437222 3.289722 3.362778 3.320278 3.425556 2.978056 2.988056 2.863889 2.965556 2.903056 2.723611 2.765278 2.627778 2.578889 2.584167 2.668889 2.456944 2.446111 2.373333 2.349444 2.1025 2.249444 2.206667 2.133611 2.135 1.874444 2.006111 1.988333 1.819444 1.7875 1.750556 1.697778 1.641111 1.608056 1.5475 1.475833 1.4225 1.370278 1.289722 1.254444 1.201389 1.119444 1.081111 1.050278 
mean(sessionResultsMean) 7.864233 
sessionResultsSD 8.815802 6.740739 5.791211 5.027112 3.513263 3.304741 3.682854 3.272516 3.494685 3.029178 3.291296 2.788351 2.712678 2.636674 1.80575 2.199984 1.908391 1.908627 1.767664 1.788642 1.511575 1.347163 1.473875 1.468685 1.433642 1.427587 1.475985 1.2406 1.098507 1.376085 1.174891 0.9926504 1.319165 0.8752189 1.463746 1.25965 1.353079 0.8284121 0.9948101 0.814937 0.9757077 0.792593 0.9666357 0.9071775 0.7526571 0.6991285 0.9331197 0.6990132 0.7174205 0.7741432 0.7309755 0.7029676 0.5278344 0.7899042 0.835782 0.5449393 0.5083344 0.623927 0.608775 0.6059518 0.5269506 0.6461738 0.4538558 0.5198011 0.4998742 0.516984 0.4436174 0.5372703 0.4082444 0.3710406 0.3789312 0.4454105 0.4132624 0.3445368 0.3220237 0.412101 0.2739675 0.3596703 0.2950615 0.3133636 0.3098742 0.2789805 0.2701455 0.227341 0.2226445 0.1754544 0.1778158 0.1946474 0.1540938 0.1344865 0.1688244 0.123552 0.1227313 0.08950383 0.0817869 0.06633298 0.06540045 0.03105222 0.03920506 0.02011501 
mean(sessionResultsSD) 1.205435 
Readinf file:  C:\Users\FZ\Documents\Leiden\PhD\Fire proxies\5x5.txt 
sessionResultsMean 31.34778 28.01417 25.54806 25.41361 24.03444 20.66306 19.075 16.39833 14.95389 13.85306 12.87333 12.02472 11.36889 10.43472 9.725278 8.758611 8.744444 8.086944 7.748056 7.434167 7.088889 6.607222 6.736111 6.33 5.610833 5.740278 5.679167 5.561944 5.343611 5.096944 4.964167 4.302222 4.485 4.247778 4.329722 4.026667 3.979722 4.266667 3.921111 3.859167 3.495278 3.268889 3.706667 3.392778 3.302778 3.198333 3.206389 3.063889 2.636667 2.762222 2.681111 2.763611 2.724444 2.791944 2.575556 2.527778 2.581111 2.647778 2.338889 2.373056 2.399444 2.2775 2.3075 2.3 2.049444 2.226944 2.175278 2.120833 2.108611 2.095 1.991944 2.0125 1.879444 1.99 1.831389 1.820833 1.749167 1.726111 1.757222 1.689167 1.601389 1.685 1.562778 1.529444 1.5275 1.48 1.4375 1.456667 1.38 1.335556 1.335556 1.341389 1.295833 1.278889 1.187778 1.143333 1.105278 1.071667 1.046944 1.0325 
mean(sessionResultsMean) 5.440603 
sessionResultsSD 6.080599 4.430284 5.051871 3.830235 3.630059 3.436989 2.774605 2.091406 2.935055 2.110763 2.192846 2.182666 2.004005 1.875413 1.456722 1.194487 1.615411 1.816513 1.706808 1.349678 1.240223 1.062218 1.141601 0.9982734 0.849403 1.042139 1.107666 1.039854 1.140326 0.810685 1.008579 0.7243505 0.773738 1.008472 0.836307 0.6902315 0.7630778 1.125403 0.7263834 0.5906615 0.6401803 0.8219129 0.9221658 0.6581377 0.6376679 0.5601271 0.6324733 0.4988461 0.5261941 0.4438637 0.5231377 0.6324119 0.4157227 0.5916949 0.595927 0.5420327 0.426184 0.5848008 0.3820589 0.4939853 0.4301048 0.4297216 0.3688698 0.4032851 0.3955447 0.4334642 0.3992119 0.3870927 0.3516892 0.3039775 0.2838187 0.331509 0.2878588 0.2868644 0.3474847 0.1993614 0.3149633 0.2092421 0.2558018 0.2551965 0.1554576 0.2056715 0.1751673 0.2145647 0.2046531 0.1340605 0.1817822 0.1400841 0.1263547 0.1058159 0.1160685 0.1140403 0.09070155 0.08202225 0.08443902 0.06632094 0.05857844 0.03762591 0.02215447 0.01628147 
mean(sessionResultsSD) 0.9298244 
Readinf file:  C:\Users\FZ\Documents\Leiden\PhD\Fire proxies\6x6.txt 
sessionResultsMean 23.1225 22.80806 19.52139 16.56556 16.80194 14.69333 13.29861 11.72778 10.56806 10.09556 9.188333 8.913889 8.095 7.788333 7.383333 6.686111 6.200556 5.988611 5.610833 5.439167 5.391667 4.825278 4.697778 5.006389 4.545 4.316944 3.9425 4.208056 3.727222 3.672222 4.039722 3.682778 3.121389 3.198611 3.191667 3.085 2.960278 3.102778 3.151111 2.913056 2.804167 2.744444 2.69 2.674444 2.546111 2.45 2.3675 2.286111 2.231389 2.2825 2.173056 2.142222 2.231389 1.919167 2.080556 2.113611 2.100833 1.938889 2.044167 1.830833 1.951944 1.908333 1.775833 1.870278 1.913056 1.908889 1.835 1.788889 1.721944 1.693333 1.716944 1.679444 1.702222 1.626944 1.614167 1.498056 1.485278 1.466667 1.508333 1.488056 1.449444 1.435556 1.406944 1.368889 1.328333 1.335 1.328333 1.301111 1.24 1.242222 1.215278 1.220278 1.194444 1.183333 1.12 1.095833 1.071667 1.051944 1.026667 1.0225 
mean(sessionResultsMean) 4.117192 
sessionResultsSD 5.31074 4.650808 4.518963 3.596363 3.186509 2.399573 2.647382 2.351929 2.009674 1.471584 1.879912 1.600871 1.585722 1.334196 1.214092 1.544004 1.264042 1.522261 1.127899 1.277707 1.082807 1.046291 1.150974 1.290469 1.173897 1.079845 0.7863306 1.041816 0.7355926 0.7234851 0.8512715 0.8753651 0.7523739 0.7136534 0.8839268 0.7082214 0.5960345 0.6237414 0.6468082 0.6914145 0.6682766 0.6130342 0.4871303 0.4689902 0.4971746 0.4165 0.4816178 0.445821 0.6205712 0.4281652 0.4065242 0.4705754 0.4751068 0.4037192 0.4158805 0.4379916 0.3444855 0.3413991 0.332788 0.3478392 0.3660502 0.425352 0.3152824 0.3340917 0.2875505 0.2498652 0.2998036 0.2503382 0.3151695 0.2831761 0.2994846 0.2460291 0.3053085 0.2596295 0.2262592 0.2347217 0.2178426 0.2388711 0.1987991 0.2099955 0.1886625 0.15989 0.1713995 0.1588533 0.1346487 0.1221495 0.119257 0.1287788 0.1121114 0.1099663 0.0949663 0.0762722 0.08382994 0.06443833 0.05759383 0.06040056 0.03519241 0.02982093 0.01474561 0.01140301 
mean(sessionResultsSD) 0.8055014 
Readinf file:  C:\Users\FZ\Documents\Leiden\PhD\Fire proxies\7x7.txt 
sessionResultsMean 18.47889 16.61083 16.6725 14.01472 12.53861 11.79889 9.795278 9.158889 7.985 8.010556 6.888056 7.044722 5.885556 6.048889 5.7475 5.111389 5.03 4.456667 4.425 4.205833 4.29 3.849444 3.819444 3.624444 3.679167 3.532222 3.289444 3.273889 3.246389 3.040833 3.011111 3.002778 2.690833 2.459167 2.590556 2.556389 2.479167 2.628333 2.4675 2.353889 2.503056 2.220556 2.326389 2.293611 2.234444 2.010278 2.030278 1.853889 2.010833 1.791667 1.941944 1.856667 1.886389 1.748333 1.788889 1.753611 1.761111 1.788056 1.685278 1.629444 1.6925 1.700833 1.619722 1.640556 1.742222 1.553611 1.689722 1.606111 1.596944 1.490278 1.536389 1.517222 1.484722 1.446667 1.471111 1.370556 1.349167 1.420556 1.387778 1.365 1.325833 1.343611 1.305278 1.277222 1.255556 1.201667 1.201111 1.186944 1.203889 1.191389 1.194444 1.158611 1.16 1.155833 1.084167 1.069167 1.053333 1.033056 1.020278 1.017222 
mean(sessionResultsMean) 3.350278 
sessionResultsSD 3.611591 3.607282 3.420539 3.46272 2.864765 1.900156 1.509097 2.031436 1.565981 1.470928 1.536749 1.40138 1.343004 1.445035 1.396016 1.229125 1.202483 1.170047 1.291688 0.824488 0.7272718 0.9173011 0.9736454 1.07784 0.9943368 0.9031388 0.7495686 0.9726744 0.7522147 0.6779093 0.7569706 0.5669934 0.7819943 0.5742701 0.5367916 0.5802409 0.5472622 0.4846771 0.4860277 0.4835747 0.4845975 0.5360506 0.6133652 0.5263583 0.4315266 0.3775849 0.4393181 0.3329289 0.5410591 0.4106578 0.3615731 0.3924051 0.4960354 0.3094566 0.3454641 0.27627 0.3829166 0.3563308 0.3749501 0.2317034 0.2798497 0.3598528 0.2660867 0.227005 0.3223101 0.2720249 0.3066292 0.2733093 0.2274556 0.2540296 0.1588163 0.2489435 0.2243347 0.1818461 0.1962866 0.2120161 0.2136433 0.1825969 0.1777457 0.1411909 0.139621 0.1827667 0.1358682 0.1347435 0.1211245 0.122071 0.07468751 0.104122 0.08848267 0.08253884 0.08519004 0.08216081 0.07934116 0.05786553 0.05335264 0.03841633 0.03505606 0.02666697 0.01378602 0.01114459 
mean(sessionResultsSD) 0.6744475 
Readinf file:  C:\Users\FZ\Documents\Leiden\PhD\Fire proxies\8x8.txt 
sessionResultsMean 14.41556 12.45472 12.63083 10.99417 10.47694 8.971667 8.030556 7.092222 6.786389 5.856389 5.682778 5.185 5.164722 4.951111 4.654722 4.418889 4.293333 3.685833 3.653333 3.713889 3.383333 3.291389 3.081944 2.931944 2.931667 2.901389 2.802222 2.689444 2.632778 2.625 2.604444 2.294444 2.459167 2.3425 2.203056 2.112222 2.260833 2.212778 2.039722 2.043611 1.936389 1.892222 1.885278 1.919167 1.763333 1.827222 1.860556 1.789722 1.681944 1.693056 1.633333 1.736944 1.589722 1.588611 1.509722 1.59 1.563333 1.504722 1.566944 1.524722 1.597778 1.558333 1.525833 1.475278 1.551111 1.494444 1.506389 1.402778 1.450556 1.432222 1.375 1.353889 1.372778 1.316667 1.3425 1.304167 1.335556 1.323611 1.278056 1.251944 1.260556 1.238889 1.233333 1.231389 1.206944 1.148889 1.172778 1.145556 1.152222 1.155833 1.153889 1.124444 1.114167 1.1075 1.056944 1.041111 1.027778 1.028889 1.016944 1.015 
mean(sessionResultsMean) 2.798958 
sessionResultsSD 2.856341 2.569697 2.067284 2.046957 2.220343 1.520422 1.704621 1.88052 1.361118 1.657609 1.417116 1.150575 1.303028 1.059505 1.11127 1.151588 0.816662 0.9438324 0.8024734 0.7306912 0.8257413 0.9585931 0.6758104 0.6834983 0.7484351 0.8730591 0.6600677 0.6724317 0.4854489 0.5747313 0.5440585 0.6000412 0.5457268 0.6150232 0.4686099 0.4719109 0.4495589 0.5571021 0.4336354 0.4905168 0.3778942 0.3799635 0.3546603 0.4108977 0.4052611 0.3951449 0.4334324 0.3535174 0.4106233 0.3527674 0.3572457 0.4281894 0.2853267 0.3266315 0.2639143 0.2920843 0.3328272 0.2723943 0.2659156 0.2512467 0.2688304 0.2538968 0.219012 0.250244 0.2563348 0.2584986 0.2290628 0.2178277 0.1930167 0.175972 0.2065846 0.1801544 0.1981226 0.1296362 0.1615797 0.1726338 0.144916 0.1683974 0.1290342 0.1144637 0.1454273 0.1274817 0.1362645 0.1143381 0.09131551 0.09112256 0.1169932 0.06394342 0.07382325 0.06823409 0.07080318 0.06296982 0.04272506 0.04312672 0.04135419 0.03375689 0.0276241 0.01760754 0.01126214 0.009884389 
mean(sessionResultsSD) 0.5497387 
Readinf file:  C:\Users\FZ\Documents\Leiden\PhD\Fire proxies\9x9.txt 
sessionResultsMean 11.32861 10.54 10.63 9.149722 8.278889 7.114722 6.293611 6.183333 5.603056 4.841667 4.406667 4.286944 4.218611 3.680556 3.734167 3.525278 3.445556 3.3975 3.240278 3.068333 2.834444 2.804444 2.5875 2.641111 2.791667 2.455556 2.182222 2.290833 2.229722 2.1625 2.02 2.042222 2.004722 2.016667 1.984167 2.097222 1.973056 1.908333 1.771111 1.820833 1.723611 1.749167 1.689167 1.763611 1.595556 1.611944 1.606111 1.646389 1.614444 1.480556 1.548333 1.578333 1.5625 1.505 1.486111 1.506667 1.496389 1.368333 1.351944 1.365556 1.415278 1.423611 1.346944 1.404722 1.389167 1.451667 1.334722 1.345278 1.33 1.317778 1.268333 1.300556 1.335278 1.301111 1.296944 1.248056 1.236111 1.2275 1.246667 1.195556 1.208889 1.210278 1.192222 1.166111 1.154167 1.162222 1.1275 1.118889 1.119444 1.096667 1.098611 1.087778 1.086944 1.097222 1.050556 1.039722 1.023611 1.022222 1.012222 1.009444 
mean(sessionResultsMean) 2.413356 
sessionResultsSD 3.032979 2.637132 2.096026 1.819777 1.715202 2.005082 1.530228 1.589088 1.150852 1.246921 0.7255445 1.033849 1.197944 0.7213438 1.099552 0.9296739 0.9106746 0.6869304 0.6613114 0.8665959 0.5532546 0.7772037 0.7586846 0.6352434 0.6719689 0.6938887 0.3584084 0.4157596 0.5222248 0.5311005 0.3978787 0.5537573 0.4591173 0.415579 0.4383297 0.5304941 0.5001134 0.3981338 0.3185496 0.3777375 0.410565 0.3999781 0.3054121 0.3936851 0.3361144 0.2779465 0.2832821 0.3623881 0.331308 0.3298985 0.3403247 0.2820593 0.3436949 0.3250376 0.2514454 0.2634359 0.289658 0.2180921 0.2259472 0.2251727 0.2314382 0.264422 0.2064163 0.214106 0.2193266 0.2394958 0.1842725 0.207587 0.1699053 0.1690311 0.1924634 0.1360523 0.2004029 0.1643479 0.1409886 0.1579576 0.1510235 0.1364252 0.1647389 0.1447639 0.1256198 0.1191783 0.1481517 0.1153026 0.109657 0.07378432 0.07866675 0.06319758 0.08730022 0.06625592 0.05329575 0.0499393 0.04184922 0.05053987 0.03424985 0.03084718 0.01845095 0.0171389 0.01088369 0.007809187 
mean(sessionResultsSD) 0.4915687 
Readinf file:  C:\Users\FZ\Documents\Leiden\PhD\Fire proxies\10x10.txt 
sessionResultsMean 9.868889 9.6725 8.268889 8.263056 6.994722 5.9775 5.7225 5.0825 4.816667 4.72 3.948611 3.672778 3.532778 3.3975 3.3325 3.16 3.089167 2.891111 2.85 2.691667 2.700833 2.525278 2.383333 2.218889 2.205556 2.375 1.993889 2.012222 2.090556 2.020278 2.063889 1.9075 1.78 1.866667 1.695 1.686944 1.752222 1.688889 1.736667 1.675278 1.655833 1.515 1.695278 1.684444 1.501667 1.534722 1.6 1.513333 1.513333 1.366111 1.519444 1.393611 1.396111 1.362222 1.466944 1.377778 1.373889 1.310278 1.287222 1.312222 1.379167 1.332222 1.388333 1.395833 1.231667 1.278611 1.252222 1.273333 1.3225 1.299444 1.281389 1.278056 1.267222 1.231111 1.1875 1.206111 1.179722 1.164722 1.208889 1.177778 1.126111 1.169444 1.163056 1.130278 1.140278 1.107778 1.121111 1.096389 1.104444 1.0875 1.073889 1.068333 1.076944 1.074167 1.042778 1.039444 1.025833 1.016667 1.0075 1.0075 
mean(sessionResultsMean) 2.187269 
sessionResultsSD 2.759014 2.201116 1.994878 1.869874 1.40736 1.578103 1.66013 1.609164 1.099395 1.22765 0.8937418 0.9424812 1.094244 0.9235819 0.8230933 0.8420106 0.9101891 0.677816 0.7597041 0.5984895 0.5837328 0.7079376 0.6442681 0.5350096 0.5962701 0.6826567 0.4211024 0.4911854 0.5192821 0.4162163 0.414294 0.492289 0.3744511 0.4147716 0.3489969 0.3395306 0.3640971 0.3242168 0.317034 0.3280142 0.3974906 0.3831109 0.3781172 0.3771537 0.29825 0.2816301 0.2824106 0.2661327 0.2923645 0.3063343 0.2761022 0.2921522 0.2319926 0.2618708 0.3288672 0.2420215 0.2348344 0.2121059 0.2285714 0.2523997 0.2060013 0.2585116 0.2239556 0.1757544 0.131259 0.1554206 0.109004 0.1174726 0.1757326 0.1383907 0.1856139 0.1394345 0.1359114 0.1703464 0.1085376 0.128615 0.1056517 0.124466 0.126361 0.09264973 0.07986259 0.1148532 0.09563469 0.07958475 0.09659141 0.07404996 0.07913969 0.06618661 0.06181069 0.05013153 0.03280715 0.03793016 0.03045656 0.03644591 0.02909337 0.02869557 0.0209165 0.01750752 0.009115584 0.009626651 
mean(sessionResultsSD) 0.4507083 
Readinf file:  C:\Users\FZ\Documents\Leiden\PhD\Fire proxies\11x11.txt 
sessionResultsMean 8.939444 7.539444 6.73 6.696944 6.003333 5.408611 4.735833 4.395556 3.778056 3.696667 3.635556 3.134722 3.095 2.808056 2.670278 2.635556 2.546944 2.562222 2.535278 2.215 2.210278 2.212222 2.23 1.946111 1.973611 1.993889 1.886667 1.879722 1.907222 1.803056 1.906111 1.6075 1.6675 1.668056 1.631389 1.686389 1.633889 1.649167 1.401944 1.639444 1.526944 1.4575 1.484722 1.449167 1.446667 1.480556 1.350833 1.324444 1.384167 1.387222 1.401667 1.342778 1.314722 1.328611 1.298889 1.408611 1.343056 1.319444 1.244722 1.266389 1.244444 1.296667 1.295833 1.324444 1.275278 1.191667 1.251389 1.27 1.207778 1.189167 1.188611 1.224444 1.225556 1.171667 1.180278 1.208333 1.179167 1.139722 1.157778 1.110556 1.121667 1.17 1.109444 1.117778 1.112222 1.076667 1.082222 1.086111 1.086389 1.058056 1.073333 1.069444 1.061389 1.046667 1.033056 1.022778 1.016111 1.013333 1.006111 1.007778 
mean(sessionResultsMean) 1.955611 
sessionResultsSD 2.541563 2.143909 1.798019 1.383897 1.502446 1.404241 1.222755 1.130509 1.120047 0.9760484 1.055754 0.7613983 0.7426543 0.7954266 0.6433482 0.6864553 0.8417662 0.7505034 0.7202619 0.5607125 0.6099615 0.4973288 0.6676523 0.4199225 0.4897077 0.4460444 0.5186401 0.3796467 0.4686214 0.3469109 0.5560445 0.3109615 0.4764741 0.3563806 0.3201015 0.3526004 0.3536342 0.3431273 0.2556702 0.3966692 0.2682039 0.2839947 0.3442124 0.2969864 0.3389512 0.3045499 0.2043979 0.2528945 0.2233105 0.2570345 0.2794048 0.2198128 0.2221098 0.2322603 0.2442905 0.3451809 0.2297975 0.201281 0.1778501 0.137009 0.1514036 0.1838108 0.1902528 0.2504013 0.1815678 0.1197459 0.153364 0.1596602 0.1391672 0.1284887 0.1123266 0.128466 0.1748143 0.09977465 0.09137842 0.1456752 0.09874088 0.102289 0.1100316 0.08529118 0.08326434 0.1306776 0.1068473 0.09538522 0.09172499 0.06970106 0.06184942 0.07007568 0.05675126 0.04876263 0.04919856 0.04476061 0.05204088 0.02694538 0.03435805 0.02132279 0.01803749 0.01477805 0.00689735 0.008456938 
mean(sessionResultsSD) 0.4030983 
Readinf file:  C:\Users\FZ\Documents\Leiden\PhD\Fire proxies\12x12.txt 
sessionResultsMean 6.986944 6.552222 6.103611 6.296667 5.038611 4.582222 4.347222 3.899722 3.813611 3.415278 3.0125 2.743611 3.026111 2.816389 2.604167 2.760556 2.448056 2.269722 2.0625 2.229722 1.950278 1.8 2.020278 1.835278 1.874167 1.840833 1.778889 1.886667 1.790278 1.6175 1.647222 1.693611 1.612222 1.580278 1.518611 1.478056 1.487222 1.440556 1.416111 1.387222 1.501944 1.372222 1.438611 1.345833 1.463056 1.391944 1.368889 1.350278 1.293611 1.365556 1.313056 1.357222 1.328611 1.341389 1.321667 1.290556 1.255278 1.276944 1.211667 1.243611 1.378056 1.234167 1.175556 1.265278 1.256389 1.254444 1.2425 1.147222 1.190833 1.167222 1.191389 1.143611 1.157222 1.137222 1.186944 1.156389 1.119722 1.142222 1.126667 1.107222 1.117222 1.097222 1.084722 1.085 1.067222 1.071389 1.074444 1.061944 1.076111 1.054722 1.053333 1.053611 1.055 1.048889 1.023056 1.022778 1.013333 1.012222 1.007222 1.004722 
mean(sessionResultsMean) 1.823611 
sessionResultsSD 2.139046 1.971788 1.574751 1.352831 1.051004 1.220992 1.543829 1.036398 1.134395 1.005767 0.766897 0.692138 0.5916676 0.7102745 0.8617921 0.5770845 0.7153814 0.5420599 0.4033252 0.7562248 0.4059866 0.474826 0.4783917 0.4573091 0.5860705 0.4646887 0.4535869 0.4187511 0.5107142 0.3432599 0.3629998 0.3473675 0.3397777 0.3003708 0.3832626 0.3523422 0.3194204 0.3224126 0.2257484 0.2110085 0.3775595 0.2098318 0.3018579 0.2350078 0.2617972 0.2220861 0.305481 0.2260086 0.2272997 0.2203895 0.2540259 0.2446333 0.210269 0.222377 0.2311433 0.1789809 0.1914665 0.237107 0.1517869 0.1661152 0.2255101 0.1675601 0.1346368 0.1705451 0.1970895 0.1495481 0.1816847 0.101976 0.1050303 0.1065825 0.1345399 0.09138366 0.1211126 0.1186961 0.1189168 0.1302937 0.0924984 0.1086078 0.1012234 0.08477865 0.0968353 0.07493079 0.07584402 0.08139704 0.0588822 0.05309769 0.06673607 0.04916366 0.05522218 0.04717515 0.04172984 0.03506175 0.03429643 0.03647109 0.02850719 0.03086658 0.01689499 0.01447242 0.00682756 0.006448786 
mean(sessionResultsSD) 0.3663424 
Readinf file:  C:\Users\FZ\Documents\Leiden\PhD\Fire proxies\13x13.txt 
sessionResultsMean 5.993056 5.998056 5.105833 4.913056 4.283333 3.997222 3.814722 3.386111 2.961111 3.215833 2.68 2.735 2.553333 2.712778 2.298889 2.268333 2.125 2.119444 2.155833 1.966389 1.894167 1.935833 1.918333 1.841389 1.5425 1.768333 1.714167 1.687778 1.580833 1.559167 1.510833 1.536389 1.510833 1.5425 1.500833 1.426111 1.428889 1.438889 1.3625 1.309722 1.429167 1.285833 1.3275 1.311667 1.365278 1.350278 1.267222 1.330278 1.202778 1.275278 1.280833 1.296944 1.175556 1.243333 1.1975 1.222222 1.190278 1.2675 1.211389 1.181389 1.178889 1.209444 1.196111 1.210556 1.190833 1.159444 1.191389 1.1625 1.185556 1.120556 1.186389 1.1725 1.137222 1.153056 1.157222 1.081667 1.116389 1.131389 1.099444 1.103333 1.103611 1.095556 1.062778 1.064444 1.071111 1.0675 1.063611 1.061111 1.062222 1.038889 1.05 1.0425 1.042222 1.042222 1.019722 1.014444 1.011111 1.006944 1.006389 1.003889 
mean(sessionResultsMean) 1.687797 
sessionResultsSD 1.578221 1.751384 1.391074 1.787459 1.344116 1.152744 1.24244 1.060814 0.8467606 0.7543468 0.8517522 0.8576213 0.6868587 0.7361907 0.5785011 0.6373789 0.4660505 0.6566209 0.5995614 0.6062987 0.4004556 0.5007042 0.4036614 0.485343 0.3560193 0.3381151 0.4304399 0.4009312 0.3802358 0.321815 0.3670919 0.3124146 0.3304049 0.3043298 0.3439846 0.2594639 0.2788157 0.2914846 0.2148325 0.1937491 0.3020504 0.2245702 0.3178453 0.2175887 0.2428093 0.24467 0.2431133 0.2172019 0.1774842 0.2161741 0.1880296 0.2568085 0.1487646 0.1647795 0.1753916 0.2143145 0.1464798 0.1869465 0.1568287 0.1346324 0.1478572 0.1549121 0.1632807 0.1598301 0.1455658 0.1117334 0.15663 0.1246979 0.1314146 0.1014675 0.1522734 0.1167313 0.1105917 0.1206917 0.1088237 0.0646387 0.0957548 0.1069582 0.08155967 0.09411821 0.0840966 0.09754489 0.05764094 0.06652043 0.0991519 0.06714448 0.05087752 0.05258333 0.05126435 0.03524227 0.04249183 0.03564875 0.03840282 0.02724001 0.0249984 0.01992963 0.01372509 0.01028412 0.01042289 0.005240085 
mean(sessionResultsSD) 0.3401695 
Readinf file:  C:\Users\FZ\Documents\Leiden\PhD\Fire proxies\14x14.txt 
sessionResultsMean 5.543889 5.191111 4.908889 4.475 4.196111 3.639722 3.491389 3.155556 3.003889 2.787778 2.551944 2.463611 2.215833 2.268611 2.025833 1.739167 1.838333 2.098889 1.746944 1.778611 1.892222 1.878056 1.754444 1.544722 1.643611 1.553889 1.565278 1.460278 1.385278 1.590833 1.434444 1.519167 1.308889 1.376389 1.469722 1.39 1.474722 1.356389 1.338889 1.379444 1.331111 1.369722 1.322778 1.260556 1.249444 1.316667 1.205556 1.223056 1.2925 1.182778 1.123056 1.255 1.158889 1.171667 1.181944 1.236111 1.205556 1.186389 1.189722 1.209722 1.121389 1.172222 1.205556 1.152222 1.165833 1.121389 1.163056 1.106389 1.1575 1.136111 1.123056 1.148611 1.142222 1.104167 1.137222 1.110556 1.107778 1.08 1.081667 1.099444 1.081111 1.061111 1.075556 1.065 1.060556 1.056667 1.073611 1.055833 1.046667 1.045833 1.055833 1.038056 1.045278 1.036111 1.016111 1.008333 1.009444 1.012222 1.003611 1.003889 
mean(sessionResultsMean) 1.595972 
sessionResultsSD 1.403858 2.020261 1.383389 1.50696 1.138262 0.9952562 0.8659355 1.145193 0.9796706 0.8365076 0.533987 0.8886214 0.6309709 0.6346805 0.5331912 0.4302618 0.4006855 0.5193881 0.4567736 0.4978627 0.5802873 0.4775139 0.4723116 0.3642783 0.4783767 0.3730038 0.3389476 0.3213782 0.2789956 0.3855281 0.2745663 0.3329894 0.2345712 0.2298913 0.367863 0.2745023 0.3473799 0.2106445 0.2617391 0.2266672 0.2455244 0.2659336 0.2390307 0.1569576 0.2145557 0.1863775 0.1694358 0.2664123 0.2394753 0.1677256 0.1013483 0.2408736 0.1538605 0.1611382 0.1859284 0.2366385 0.1659227 0.1841217 0.1661008 0.207095 0.100351 0.1396035 0.2104585 0.1212549 0.1870617 0.09960851 0.146506 0.1065769 0.1295318 0.1280066 0.09737167 0.1371069 0.1170342 0.07968298 0.1223519 0.1068742 0.07959829 0.06629205 0.06606771 0.06495406 0.09112781 0.06125028 0.07320434 0.0702145 0.0571067 0.05281356 0.05229793 0.05109669 0.03863078 0.03763545 0.05497953 0.03416234 0.04045262 0.02856173 0.02406621 0.01516196 0.01131518 0.01308192 0.004736006 0.005240085 
mean(sessionResultsSD) 0.3171104 
Readinf file:  C:\Users\FZ\Documents\Leiden\PhD\Fire proxies\15x15.txt 
sessionResultsMean 5.514722 4.946667 4.245278 3.921389 3.5775 3.305 2.735 2.743333 2.630278 2.459167 2.473611 2.254167 2.225 2.138889 2.091944 1.823611 1.730278 1.785278 1.719444 1.5875 1.589722 1.662222 1.567778 1.579444 1.401389 1.538611 1.486944 1.505556 1.510833 1.424444 1.313333 1.485833 1.346111 1.263611 1.448333 1.234722 1.3375 1.314444 1.306944 1.320833 1.257222 1.203611 1.381667 1.262222 1.218889 1.203611 1.283889 1.199167 1.237222 1.141944 1.241944 1.118333 1.178056 1.174722 1.193056 1.172778 1.186667 1.168889 1.16 1.119444 1.1125 1.129722 1.178889 1.125556 1.140833 1.143611 1.084444 1.158889 1.120556 1.081667 1.087222 1.105278 1.134722 1.086944 1.105278 1.117222 1.110278 1.098333 1.103611 1.088889 1.089722 1.101389 1.069167 1.070278 1.039444 1.055833 1.043056 1.049167 1.035833 1.042778 1.033333 1.033889 1.031389 1.030278 1.016944 1.015 1.007778 1.007778 1.003611 1.001944 
mean(sessionResultsMean) 1.517431 
sessionResultsSD 1.578607 1.688399 1.421555 1.008911 1.060843 0.9452406 0.5997022 0.8537538 0.6453283 0.6487512 0.8099095 0.6463601 0.5553079 0.6080295 0.409674 0.4130248 0.4876221 0.5079808 0.5888586 0.3846663 0.3438129 0.4664241 0.3042069 0.3746182 0.2940509 0.3060022 0.2914218 0.2946793 0.3198281 0.3024717 0.2455504 0.3847933 0.2158554 0.2196794 0.3621416 0.1927826 0.2250771 0.196971 0.2236505 0.2017613 0.2424308 0.1631186 0.2665355 0.1963476 0.163269 0.1783503 0.2521548 0.1937153 0.252921 0.1717958 0.2030241 0.1149796 0.1826199 0.1596734 0.1498096 0.147747 0.1467496 0.1461992 0.1437624 0.09532495 0.1163326 0.1099609 0.1411287 0.1031574 0.1046878 0.1674791 0.1075176 0.1239889 0.1115404 0.09045437 0.09208976 0.1081117 0.09354357 0.09054125 0.1245967 0.1166653 0.09570977 0.0827682 0.09568475 0.08357245 0.06472323 0.07615909 0.0613603 0.06311226 0.04463203 0.0709524 0.05409847 0.04131171 0.03596974 0.03100591 0.0310265 0.03846512 0.02695279 0.02258268 0.02780985 0.0150669 0.01274817 0.01135742 0.005217186 0.003584859 
mean(sessionResultsSD) 0.280965 
Readinf file:  C:\Users\FZ\Documents\Leiden\PhD\Fire proxies\16x16.txt 
sessionResultsMean 4.61 3.971389 4.165833 3.871389 3.526944 3.111944 2.675833 2.620833 2.628889 2.315 2.177778 2.120278 1.914167 2.131111 2.03 1.695 1.746389 1.808611 1.626667 1.693611 1.783333 1.464167 1.538333 1.535278 1.581944 1.471667 1.423056 1.389722 1.465833 1.371944 1.362222 1.398333 1.268611 1.255833 1.239444 1.303056 1.292778 1.3525 1.23 1.274167 1.298611 1.216667 1.237222 1.230278 1.24 1.223333 1.225278 1.177222 1.188889 1.154167 1.173333 1.1625 1.191111 1.1275 1.193333 1.185 1.174722 1.143889 1.159167 1.138333 1.171389 1.103611 1.128333 1.094722 1.157222 1.145833 1.137222 1.118056 1.099722 1.065278 1.103333 1.076667 1.076944 1.079167 1.102222 1.0725 1.09 1.075 1.071111 1.085278 1.055278 1.074444 1.055 1.045 1.030278 1.038333 1.026944 1.039167 1.043611 1.037222 1.039444 1.029722 1.032778 1.025 1.0075 1.0125 1.006111 1.005556 1.003333 1.003889 
mean(sessionResultsMean) 1.469492 
sessionResultsSD 1.496774 1.02632 1.16823 1.405593 1.034884 0.9533709 0.604435 0.7787121 0.7836473 0.7594973 0.6360699 0.5513684 0.3466323 0.6657211 0.5724 0.5707913 0.4471958 0.4821253 0.3692464 0.3805791 0.3758643 0.4701693 0.2946002 0.498031 0.36444 0.3128827 0.3465877 0.3121708 0.2173987 0.3153898 0.1707367 0.2437082 0.2491334 0.2009931 0.2406383 0.2632002 0.2254703 0.3073661 0.2111545 0.2777281 0.2182643 0.1940445 0.1535926 0.1598383 0.2068904 0.2013889 0.2328966 0.2037711 0.1673454 0.2006545 0.2064153 0.1532807 0.1853847 0.1064075 0.1517049 0.1472025 0.1378107 0.1323587 0.1492374 0.1648987 0.168349 0.1070924 0.144927 0.08086823 0.1513783 0.1075847 0.1360487 0.129933 0.08104571 0.0606906 0.1048991 0.08442957 0.06457507 0.07624289 0.07482205 0.07476496 0.09890202 0.06123724 0.06654923 0.07586296 0.04939691 0.06805077 0.06963919 0.05318406 0.04055903 0.04091857 0.03863595 0.03766089 0.04661344 0.04625503 0.0415189 0.03423237 0.02455868 0.02626129 0.01337458 0.02118948 0.009770678 0.01010797 0.005178796 0.00682756 
mean(sessionResultsSD) 0.2703878 
Readinf file:  C:\Users\FZ\Documents\Leiden\PhD\Fire proxies\17x17.txt 
sessionResultsMean 4.247778 3.563611 3.520833 3.328611 2.975833 3.108056 2.710278 2.525 2.202778 2.349444 2.359167 1.868056 2.019722 1.696667 1.771111 1.647778 1.830833 1.680556 1.846944 1.524167 1.411389 1.569167 1.5875 1.482778 1.563611 1.406389 1.421667 1.360556 1.351111 1.346667 1.379722 1.303333 1.382778 1.371111 1.253889 1.246944 1.308611 1.2675 1.319167 1.325278 1.258611 1.195833 1.225278 1.173611 1.130833 1.153889 1.125278 1.170278 1.163056 1.151389 1.110278 1.190278 1.135556 1.135556 1.15 1.139167 1.123611 1.117222 1.123333 1.091944 1.136111 1.073056 1.104167 1.085278 1.096111 1.084722 1.100833 1.105833 1.1175 1.077222 1.089444 1.091944 1.089722 1.050833 1.101389 1.068611 1.085833 1.053611 1.040833 1.055833 1.056667 1.056111 1.033333 1.042222 1.035 1.048056 1.044722 1.039722 1.030278 1.040278 1.030556 1.019444 1.0275 1.018333 1.016944 1.010278 1.0075 1.006667 1.002222 1.001667 
mean(sessionResultsMean) 1.417778 
sessionResultsSD 1.266869 1.173038 1.119771 1.187484 0.6717669 0.9895152 0.9978057 0.8119291 0.6663589 0.7822104 0.6826053 0.53929 0.4859101 0.4404456 0.4366624 0.3527053 0.4401712 0.4066281 0.6215113 0.3663096 0.3197781 0.4080145 0.3494437 0.2853875 0.4142371 0.323628 0.3565721 0.2726777 0.2523238 0.2740501 0.2969649 0.2733063 0.2626123 0.3448633 0.2142296 0.1638481 0.252198 0.2200917 0.2763347 0.3100139 0.2035895 0.2052793 0.1985518 0.1895382 0.1484619 0.2132324 0.1265608 0.1724803 0.1490982 0.1461197 0.1182302 0.2047108 0.109661 0.142567 0.1466255 0.1518272 0.120882 0.1110067 0.1245375 0.08285736 0.1695771 0.1049011 0.1126728 0.07748697 0.1008521 0.09845753 0.08984208 0.07957472 0.08989537 0.07107997 0.09723016 0.08314586 0.09381453 0.05054066 0.09971423 0.07611506 0.08978342 0.05278105 0.05105918 0.06194292 0.05138876 0.05466431 0.03821947 0.04917584 0.05828816 0.04702262 0.04929986 0.04546921 0.02948174 0.03791017 0.03735337 0.01835335 0.02600011 0.01672404 0.02832178 0.01395864 0.01034602 0.01124441 0.004340254 0.004035285 
mean(sessionResultsSD) 0.2575744 
Readinf file:  C:\Users\FZ\Documents\Leiden\PhD\Fire proxies\18x18.txt 
sessionResultsMean 3.553611 3.633611 3.327778 2.830556 2.7925 2.584167 2.739444 2.4275 2.2575 1.889444 1.906389 1.901389 1.859722 1.830833 1.721944 1.578611 1.525556 1.647778 1.581111 1.546944 1.560556 1.431667 1.451389 1.296389 1.396111 1.430556 1.423611 1.355556 1.327222 1.277222 1.298333 1.234444 1.2875 1.215 1.205278 1.259722 1.256944 1.264444 1.200556 1.235278 1.181667 1.116667 1.156667 1.166389 1.155556 1.166389 1.166389 1.142778 1.186111 1.141389 1.128333 1.093333 1.088056 1.101389 1.102222 1.124167 1.143056 1.119722 1.094722 1.0825 1.068611 1.125556 1.124722 1.121389 1.081667 1.085278 1.101111 1.118889 1.108889 1.081944 1.045 1.101667 1.045 1.095556 1.072222 1.071389 1.074167 1.063333 1.038056 1.033889 1.045 1.059167 1.039722 1.040278 1.021111 1.021111 1.044722 1.035833 1.036389 1.026111 1.021944 1.025 1.021944 1.0175 1.003333 1.009167 1.005833 1.004444 1.001389 1.001389 
mean(sessionResultsMean) 1.363414 
sessionResultsSD 1.039119 0.932413 1.104071 0.8740055 0.8576715 0.7775045 0.7572318 0.6703781 0.7139327 0.570247 0.424832 0.5663584 0.5816729 0.6059853 0.4629288 0.3750523 0.3818056 0.3759658 0.450983 0.3189158 0.4595305 0.3417571 0.3607217 0.2009756 0.3473679 0.2907031 0.3285729 0.3036837 0.3465272 0.2840418 0.2781249 0.2333922 0.2264772 0.2145609 0.1946911 0.2271247 0.1802654 0.2777159 0.2183394 0.2502459 0.1537276 0.143539 0.1419014 0.1820288 0.1661967 0.1505654 0.1853531 0.1730908 0.1524439 0.1809072 0.1646952 0.1079769 0.08122869 0.09787208 0.1114587 0.1290688 0.1530201 0.1233994 0.1219746 0.1058932 0.06726325 0.1253908 0.1138722 0.1512826 0.1021418 0.09773986 0.08598464 0.1243168 0.1172182 0.08275904 0.0546497 0.07547424 0.05002873 0.1004238 0.08311273 0.0800408 0.1073753 0.06257562 0.04531094 0.04834093 0.05181569 0.06993942 0.05017609 0.04512028 0.02774519 0.02473357 0.04639718 0.05024604 0.03242168 0.03360046 0.02451477 0.02750827 0.02798153 0.01728037 0.01017095 0.01755533 0.01052956 0.008680508 0.003158742 0.003158742 
mean(sessionResultsSD) 0.2359027 
Readinf file:  C:\Users\FZ\Documents\Leiden\PhD\Fire proxies\19x19.txt 
sessionResultsMean 3.565556 3.557778 3.495 2.769722 2.779444 2.619722 2.201944 1.950278 2.2925 1.951944 1.888056 1.956111 1.682222 1.784167 1.516667 1.533056 1.400556 1.583056 1.383056 1.403611 1.456389 1.536389 1.2725 1.499444 1.369444 1.357778 1.179722 1.240278 1.303889 1.270556 1.332222 1.338056 1.215 1.191111 1.244167 1.222778 1.202222 1.195 1.184167 1.233889 1.187778 1.170278 1.119167 1.125278 1.183056 1.144444 1.155 1.078611 1.128056 1.112222 1.096111 1.130833 1.108056 1.051944 1.161111 1.097222 1.106111 1.099722 1.102222 1.092778 1.085278 1.079722 1.077222 1.097222 1.076667 1.081111 1.090278 1.093889 1.0775 1.056667 1.053889 1.063611 1.068889 1.069167 1.064167 1.041389 1.041944 1.038333 1.029444 1.048889 1.061111 1.055278 1.042222 1.043056 1.047222 1.029167 1.028333 1.026667 1.025833 1.03 1.029444 1.018056 1.021111 1.021944 1.014167 1.005833 1.007778 1.008333 1.002778 1.0025 
mean(sessionResultsMean) 1.334656 
sessionResultsSD 1.307261 1.038631 1.213057 0.8292327 0.9217278 0.9038855 0.5839557 0.6907173 0.758516 0.5379367 0.6786343 0.5978847 0.43146 0.5070686 0.3010279 0.3454374 0.3121497 0.4779651 0.277151 0.3719942 0.3134874 0.3712906 0.2488205 0.3251211 0.2732076 0.2580406 0.2085078 0.30075 0.2688375 0.2980037 0.2826287 0.2295431 0.1901854 0.1518553 0.1908359 0.2345099 0.1506679 0.1814638 0.1871001 0.229431 0.1543546 0.1747697 0.1055489 0.1453046 0.1845114 0.1341807 0.1423933 0.1127139 0.1646063 0.1234042 0.1463433 0.1616804 0.1168612 0.05438983 0.1534928 0.09986421 0.1267206 0.1185093 0.1084092 0.1259396 0.09593469 0.07950046 0.09534002 0.1177969 0.08957648 0.09789287 0.118945 0.0795381 0.07678745 0.08325859 0.0715099 0.0687701 0.06965065 0.0756881 0.06540289 0.05700387 0.05508107 0.05874648 0.03108305 0.05899596 0.05593739 0.05290794 0.06150777 0.04785051 0.07048455 0.04563043 0.04269423 0.03234157 0.04378796 0.03464378 0.03161773 0.02447566 0.02641887 0.0231068 0.02031245 0.01420802 0.01135742 0.01218472 0.004555602 0.005851777 
mean(sessionResultsSD) 0.2284236 
Readinf file:  C:\Users\FZ\Documents\Leiden\PhD\Fire proxies\20x20.txt 
sessionResultsMean 3.159722 3.003056 2.926111 2.950833 2.604722 2.15 2.278333 1.978056 1.927778 1.825278 1.8925 1.656389 1.541389 1.560833 1.599167 1.464722 1.572222 1.409444 1.425278 1.351389 1.3075 1.405556 1.406944 1.379444 1.270556 1.310278 1.237778 1.231111 1.224722 1.328889 1.226944 1.291944 1.140556 1.175556 1.153611 1.219167 1.188056 1.204167 1.158611 1.176667 1.167778 1.16 1.205278 1.154722 1.131389 1.150556 1.124722 1.125 1.133889 1.116111 1.078611 1.105556 1.084444 1.083056 1.093056 1.113611 1.095278 1.088889 1.136111 1.089444 1.0925 1.061111 1.055278 1.071667 1.088611 1.082222 1.088611 1.057222 1.056111 1.068611 1.058889 1.051389 1.044444 1.070833 1.038889 1.045 1.056944 1.039444 1.036389 1.047222 1.041111 1.039444 1.029167 1.013889 1.031667 1.014722 1.015 1.021111 1.016389 1.021389 1.023889 1.018889 1.011667 1.016111 1.008889 1.008611 1.003889 1.001667 1.003611 1.001389 
mean(sessionResultsMean) 1.293067 
sessionResultsSD 0.927739 0.8860955 0.82817 0.8451783 0.8579041 0.7057509 0.8654628 0.7571861 0.6814466 0.5469459 0.5928709 0.469642 0.3664608 0.3344246 0.4204162 0.3040963 0.5127976 0.3592493 0.3170331 0.3028843 0.2583227 0.3798715 0.3286312 0.2588911 0.249278 0.2641375 0.2875425 0.2122554 0.2442586 0.3258626 0.1965664 0.2602265 0.1425972 0.2226509 0.1510291 0.1942807 0.2321675 0.2241603 0.2039655 0.164576 0.1788203 0.1449072 0.2120246 0.1338117 0.1506322 0.1532836 0.1515325 0.1503349 0.1514763 0.1428523 0.1098301 0.1218931 0.1261296 0.1199354 0.1208424 0.1391938 0.09069979 0.1058928 0.1592958 0.08769978 0.1240935 0.07521786 0.05963183 0.08268715 0.115231 0.08349792 0.1115135 0.07358933 0.07850779 0.0919323 0.06380096 0.06436707 0.05281054 0.08452453 0.05576589 0.06932902 0.07402247 0.04941872 0.04587816 0.06117204 0.07690534 0.05052091 0.04033801 0.02517499 0.03611922 0.03123291 0.02236068 0.03221793 0.02138447 0.02659503 0.02364461 0.02176738 0.01572026 0.01944308 0.01736102 0.01409521 0.008110035 0.005085476 0.005217186 0.003158742 
mean(sessionResultsSD) 0.2144756 
Readinf file:  C:\Users\FZ\Documents\Leiden\PhD\Fire proxies\21x21.txt 
sessionResultsMean 3.354444 2.783889 2.628889 2.613889 2.773889 2.163889 2.117778 1.828333 1.838889 1.700278 1.795833 1.716389 1.701111 1.583611 1.37 1.501389 1.443333 1.399444 1.373611 1.281111 1.3525 1.4075 1.265833 1.309167 1.316667 1.233056 1.223056 1.216667 1.279444 1.171944 1.311667 1.190556 1.190833 1.184722 1.154444 1.153056 1.187222 1.149722 1.161944 1.149167 1.135833 1.130556 1.105 1.105833 1.164167 1.125278 1.170278 1.113611 1.103889 1.074722 1.090556 1.105833 1.120556 1.111389 1.087778 1.084722 1.1 1.091111 1.048056 1.061111 1.060278 1.083889 1.061944 1.078611 1.100556 1.041389 1.085833 1.057778 1.060833 1.099722 1.050278 1.041667 1.059167 1.059167 1.058056 1.051944 1.046944 1.037778 1.065278 1.029722 1.039722 1.028889 1.041944 1.034167 1.021111 1.026944 1.0225 1.031111 1.018333 1.011389 1.022778 1.022222 1.011667 1.0175 1.005556 1.008333 1.001944 1.001111 1.001111 1.002222 
mean(sessionResultsMean) 1.273108 
sessionResultsSD 1.50381 0.7675717 0.8221075 0.8889039 0.9384806 0.7288931 0.6639338 0.5114662 0.4427542 0.5095331 0.5706451 0.515625 0.4717485 0.5184502 0.2870747 0.3659612 0.332473 0.3653315 0.3376097 0.239241 0.3061717 0.3278964 0.2212637 0.2752946 0.2935204 0.1993942 0.2268568 0.221314 0.2819841 0.1778097 0.3105551 0.1704841 0.235716 0.1914489 0.1721892 0.1726579 0.2070562 0.1606155 0.2055117 0.1916148 0.150401 0.1274817 0.1451086 0.1438748 0.1577371 0.1493518 0.1960052 0.1233412 0.1522459 0.1100001 0.1088677 0.1081486 0.1373799 0.1632184 0.09088574 0.1032073 0.1308131 0.1034818 0.09286529 0.07663709 0.09764181 0.09806395 0.07788768 0.1162901 0.1082766 0.04851647 0.1079048 0.07908521 0.06347044 0.1195755 0.0866988 0.06882289 0.06866091 0.07882488 0.06078522 0.05846387 0.06046924 0.06110937 0.07278279 0.04068871 0.068428 0.0337427 0.05167146 0.04841106 0.02901094 0.04386081 0.02699422 0.0392661 0.03638344 0.01508014 0.02252429 0.02114234 0.01541259 0.02508129 0.01263497 0.01313064 0.006448786 0.004228469 0.003618104 0.004340254 
mean(sessionResultsSD) 0.2099745 
Readinf file:  C:\Users\FZ\Documents\Leiden\PhD\Fire proxies\22x22.txt 
sessionResultsMean 3.023056 2.782778 2.538889 2.635556 2.248056 2.148333 1.945833 2.088056 1.736111 1.685 1.531944 1.538889 1.571944 1.476111 1.438889 1.38 1.3825 1.385278 1.395278 1.318056 1.319167 1.310278 1.273889 1.289167 1.225556 1.235 1.245278 1.264167 1.195278 1.154167 1.176389 1.223333 1.176667 1.175 1.156389 1.1625 1.146111 1.117222 1.183333 1.143333 1.1 1.114167 1.1625 1.132222 1.088333 1.124722 1.110833 1.112222 1.118333 1.089444 1.094167 1.122778 1.077222 1.060278 1.083333 1.106667 1.070833 1.090556 1.062778 1.103611 1.061667 1.076389 1.068333 1.071389 1.070556 1.083889 1.108889 1.047778 1.051944 1.060278 1.054722 1.052222 1.045 1.055278 1.056111 1.045833 1.034722 1.037222 1.055833 1.046389 1.033056 1.034167 1.022778 1.028056 1.016944 1.023333 1.006944 1.015 1.013889 1.025 1.019444 1.013611 1.014444 1.011944 1.001111 1.002778 1.005278 1.006111 1.001667 1.002222 
mean(sessionResultsMean) 1.2493 
sessionResultsSD 1.107277 1.032758 1.067722 0.848686 0.6965971 0.7333999 0.5931835 0.8255576 0.4417254 0.4324394 0.3358318 0.435331 0.3934478 0.3817291 0.4020323 0.3244477 0.2820063 0.4133007 0.3105634 0.3036897 0.2945071 0.3168759 0.2845455 0.2803268 0.2349791 0.1865496 0.3429761 0.2429184 0.1747697 0.1504105 0.2239608 0.2338295 0.2074799 0.1915229 0.2280045 0.184021 0.1623837 0.1407923 0.241394 0.162305 0.1292292 0.1688102 0.2035573 0.1497561 0.1091942 0.1591477 0.1414578 0.1471429 0.1557395 0.1231751 0.1300079 0.1337446 0.09320633 0.08853543 0.1038991 0.1360957 0.08807624 0.1070265 0.0906483 0.1385247 0.1021934 0.08962147 0.08482572 0.08483372 0.08742083 0.08883919 0.1069638 0.06836673 0.06922821 0.07130701 0.09883622 0.07456558 0.06607496 0.06359607 0.0547081 0.05565484 0.04496078 0.05667737 0.07836176 0.05654836 0.04313412 0.04776369 0.04584944 0.04302295 0.02556669 0.02914819 0.006222 0.0192533 0.01671449 0.02944246 0.02830909 0.01938757 0.02086874 0.01325468 0.006085806 0.007685551 0.01082854 0.01024913 0.003390318 0.004340254 
mean(sessionResultsSD) 0.2037735 
Readinf file:  C:\Users\FZ\Documents\Leiden\PhD\Fire proxies\23x23.txt 
sessionResultsMean 2.840556 2.4675 2.528889 2.228056 2.265278 1.923889 1.898333 1.933333 1.809722 1.605833 1.561111 1.462222 1.483611 1.435 1.442778 1.375 1.308333 1.393889 1.379722 1.3875 1.263056 1.239444 1.299722 1.214722 1.226944 1.244167 1.231111 1.284722 1.213889 1.245 1.230833 1.263333 1.166389 1.178889 1.134444 1.074167 1.101389 1.183056 1.148889 1.133333 1.131667 1.163611 1.107222 1.094722 1.083611 1.095 1.075556 1.113056 1.101111 1.0525 1.076111 1.119167 1.082778 1.101667 1.063611 1.062778 1.078056 1.067222 1.046111 1.057778 1.060278 1.060833 1.066667 1.049444 1.06 1.056111 1.077222 1.052222 1.0625 1.0475 1.048333 1.073889 1.052222 1.049722 1.044167 1.040278 1.032222 1.028056 1.038889 1.036389 1.027222 1.038889 1.026944 1.019167 1.015 1.009722 1.024722 1.021389 1.017778 1.013333 1.016667 1.022222 1.018056 1.018889 1.008056 1.005 1.004167 1.001111 1.000833 1.001389 
mean(sessionResultsMean) 1.229289 
sessionResultsSD 0.7506725 0.9275771 0.9038226 0.7715502 0.6979928 0.4765212 0.5728048 0.3981338 0.4340847 0.4087709 0.4768508 0.3935345 0.3271077 0.3242321 0.3461179 0.3478726 0.2815699 0.3031834 0.2999336 0.2711084 0.2993182 0.2763068 0.2321757 0.2066852 0.2095388 0.2846079 0.2132908 0.3445323 0.1552302 0.2399274 0.235124 0.2337496 0.2220106 0.2182824 0.1448135 0.09602617 0.1258322 0.1823968 0.1543081 0.1582501 0.175067 0.1698755 0.1265466 0.115231 0.1254586 0.1276182 0.1224536 0.1854977 0.1284063 0.06713735 0.1198005 0.1344449 0.1044492 0.1492542 0.09221319 0.08969225 0.1199354 0.1048154 0.07273836 0.09402487 0.08175761 0.1111407 0.08588061 0.08258089 0.07873521 0.07057282 0.0933347 0.08370416 0.07819657 0.07712972 0.06268268 0.0788669 0.06626796 0.06007193 0.05029368 0.06205621 0.07029404 0.04582593 0.04746108 0.05277198 0.03950928 0.0438417 0.05112168 0.03072792 0.02719308 0.01883627 0.03612474 0.0315381 0.02511786 0.01799319 0.02715783 0.02674319 0.02716518 0.024656 0.01673597 0.01017095 0.008956579 0.004228469 0.002542738 0.003842775 
mean(sessionResultsSD) 0.1828434 
Readinf file:  C:\Users\FZ\Documents\Leiden\PhD\Fire proxies\24x24.txt 
sessionResultsMean 2.629722 2.456389 2.174167 2.440556 2.174444 1.980278 1.738056 1.75 1.768611 1.535833 1.520833 1.561667 1.376944 1.409444 1.430833 1.510833 1.359444 1.257778 1.3125 1.255278 1.256667 1.229444 1.211389 1.263611 1.304167 1.213056 1.101111 1.211111 1.168056 1.128056 1.166667 1.191944 1.176944 1.23 1.151389 1.201944 1.167778 1.089167 1.106111 1.141944 1.117778 1.103611 1.093056 1.098611 1.095833 1.076944 1.09 1.053056 1.076111 1.077222 1.106667 1.101389 1.092778 1.034167 1.085 1.076389 1.091111 1.067222 1.023056 1.045278 1.077778 1.0925 1.046111 1.064167 1.035278 1.076944 1.056111 1.032222 1.06 1.018056 1.052222 1.040556 1.042222 1.043333 1.045556 1.035556 1.044167 1.044722 1.035556 1.039444 1.023333 1.034722 1.0225 1.020833 1.026111 1.007778 1.011389 1.029167 1.009167 1.013333 1.016111 1.019444 1.015833 1.010278 1.005556 1.003611 1.001389 1.002778 1.001111 1.0025 
mean(sessionResultsMean) 1.212189 
sessionResultsSD 1.133757 1.128579 0.8064525 0.757228 0.5771052 0.67827 0.5881317 0.4694957 0.4870187 0.4159255 0.44464 0.4316535 0.2838457 0.3337478 0.3286463 0.4635164 0.3266553 0.3061779 0.3203488 0.2395366 0.2784777 0.2868922 0.2183783 0.2325158 0.2895924 0.2540259 0.1207165 0.2163717 0.1554268 0.1538379 0.186942 0.1733638 0.2226267 0.2130737 0.1842465 0.2117556 0.1877184 0.1117852 0.1464447 0.2206474 0.1367685 0.1242349 0.1069448 0.1173642 0.1233463 0.1088006 0.1138284 0.06031063 0.1035697 0.09343727 0.1388651 0.1341584 0.164027 0.049584 0.09587768 0.09295292 0.1000702 0.09307778 0.04027464 0.07130701 0.09411143 0.1178989 0.05219022 0.0820636 0.0553932 0.07871341 0.07134898 0.04646165 0.0641926 0.02734091 0.07208357 0.05842494 0.0601297 0.05628165 0.05650812 0.05306385 0.0706141 0.07910186 0.0464204 0.05574871 0.03780369 0.0445864 0.04835166 0.03451567 0.03513339 0.01483197 0.01938757 0.03295402 0.01628147 0.01902811 0.02607216 0.01997764 0.02546032 0.01378602 0.01263497 0.009459364 0.00539766 0.006317484 0.002881216 0.004458192 
mean(sessionResultsSD) 0.1838178 
Readinf file:  C:\Users\FZ\Documents\Leiden\PhD\Fire proxies\25x25.txt 
sessionResultsMean 2.545278 2.603611 2.2375 2.166667 2.018056 2.105833 1.785556 1.884167 1.554722 1.527778 1.617222 1.4675 1.370556 1.328889 1.319722 1.268056 1.275278 1.268333 1.223611 1.313611 1.240833 1.215278 1.226667 1.232778 1.125833 1.231667 1.189444 1.171389 1.183889 1.155278 1.105556 1.181667 1.1025 1.158611 1.105833 1.144167 1.099444 1.08 1.126389 1.113889 1.114722 1.096667 1.133889 1.143611 1.094444 1.097222 1.081944 1.058889 1.079444 1.081944 1.083611 1.062222 1.055278 1.047778 1.044444 1.058889 1.034722 1.058333 1.041111 1.0475 1.056389 1.065 1.034444 1.052222 1.035 1.023889 1.080556 1.038333 1.054167 1.048333 1.040833 1.039722 1.018056 1.035556 1.032778 1.037778 1.033889 1.041944 1.023611 1.033056 1.022222 1.040278 1.03 1.01 1.023056 1.023333 1.020278 1.014167 1.015556 1.011944 1.007778 1.015556 1.009444 1.008333 1.003333 1.003333 1.001111 1.003333 1.002222 1.000833 
mean(sessionResultsMean) 1.196814 
sessionResultsSD 1.131279 1.015886 0.6120429 0.8050814 0.6639243 0.5531872 0.6929652 0.5037234 0.4550203 0.5147086 0.4520967 0.3463296 0.3516091 0.3152094 0.2800134 0.2822332 0.3633173 0.2880723 0.2384907 0.2399362 0.2487839 0.2397724 0.2293419 0.2335993 0.1512773 0.240065 0.2081888 0.2070672 0.1905695 0.1856113 0.1378428 0.1792706 0.1415424 0.18565 0.1544696 0.1699694 0.1154479 0.1008251 0.1646877 0.1740372 0.1435671 0.1353582 0.1508585 0.1693842 0.1072187 0.1098661 0.09779865 0.08748107 0.1115618 0.124589 0.109016 0.1266979 0.1127734 0.08298587 0.06653483 0.08450139 0.05571218 0.09757598 0.0717506 0.070648 0.08102207 0.1401525 0.05911761 0.06673607 0.05357882 0.034653 0.09605069 0.06192165 0.08277832 0.07393561 0.05877705 0.05530667 0.03187044 0.06808595 0.04769261 0.06821946 0.06513813 0.05433697 0.03179521 0.04379525 0.03824035 0.05220627 0.04218641 0.02299425 0.03698939 0.04417182 0.02748069 0.02725905 0.03038178 0.01865745 0.01274817 0.01662831 0.01733341 0.01049539 0.01017095 0.01085431 0.004228469 0.006780635 0.003748137 0.002542738 
mean(sessionResultsSD) 0.1759009 
