# Supplementary material for: fiReproxies: A computational model providing insight into heat-affected archaeological lithic assemblages
Source: PLoS One. 2018 May 16;13(5):e0196777. doi: 10.1371/journal.pone.0196777 (PMC5955532; doi:10.1371/journal.pone.0196777)
Supplement: S3 File — Simulation logs 1–43 (See S2 Table). (ZIP) [file pone.0196777.s007.zip › S3_File/Simulation Log 20b.txt]

Systime 1489677696 
Readinf file:  C:\Users\FZ\Documents\Leiden\PhD\Fire proxies\CaveSmall.txt 
sessionResultsMean 1 1.125 2.111111 2.270833 3.198333 4.002778 5.036905 5.185417 5.932407 6.88 6.915152 7.50625 8.84359 8.264881 8.642778 9.629167 10.25539 10.40231 11.30702 12.10083 11.9 13.17008 13.70725 13.98681 15.16433 15.64936 15.19383 16.42351 15.93649 17.38806 16.94489 17.46979 18.04192 18.54363 19.08143 19.95093 19.86802 21.02039 21.11538 20.83063 21.66829 22.73194 23.03992 23.3572 23.38667 24.18442 24.39805 24.90399 24.88146 26.38983 27.32876 26.76731 27.29009 27.97423 27.79106 28.68646 29.3864 29.21897 29.18249 29.98069 30.76803 31.67715 31.31852 31.20625 31.72679 31.05833 32.91928 32.91716 33.58213 33.9 34.87289 34.30498 34.3895 34.49977 34.47733 34.99221 36.86558 36.43718 37.13354 37.96417 37.09033 37.46108 38.04739 37.80853 38.36951 38.97393 39.52395 39.35473 39.49822 40.24861 39.2739 41.13904 41.62957 41.37615 42.02974 41.87075 42.95112 43.62517 42.71414 43.54417 
mean(sessionResultsMean) 24.78086 
sessionResultsSD 0 0.2686974 1.723921 1.642424 2.134345 2.219729 2.413064 2.422852 2.354127 3.349173 2.315998 2.164608 2.066642 2.369139 2.592997 2.256139 1.863158 2.505529 2.789053 1.651596 2.21498 2.288734 2.384061 2.188596 2.379875 1.721128 2.144832 1.850465 2.390943 2.298622 2.222895 2.23873 2.653401 1.920111 2.58957 2.458663 2.136016 2.010238 2.376843 2.171115 2.331845 2.117074 2.508931 3.027519 2.883667 1.986301 2.766695 3.065119 2.128677 2.454551 2.705338 2.79486 2.215758 2.203039 2.314746 2.633772 2.937062 1.934345 2.355136 2.312603 3.025248 2.799261 2.367705 2.432316 2.577685 1.883819 2.623102 2.417252 2.095788 2.852197 2.685459 2.121671 2.34035 2.539883 2.581492 2.124929 2.387411 2.815605 1.94966 2.238478 2.413041 1.974886 2.423321 2.272961 2.70472 2.706485 2.513641 2.52446 2.14053 2.173036 2.771063 2.653536 1.895162 2.878854 2.490041 2.452801 1.997618 2.924211 2.601317 2.078348 
mean(sessionResultsSD) 2.328694 
Readinf file:  C:\Users\FZ\Documents\Leiden\PhD\Fire proxies\CaveLarge.txt 
sessionResultsMean 1 1.4375 1.413889 2.03125 2.228333 2.383333 3.307143 2.866667 3.610185 4.164167 4.731818 4.561806 4.051923 4.727976 4.962778 5.416146 5.783333 6.166667 5.983772 6.405417 6.254365 7.19697 7.081884 7.379861 8.377667 8.390705 8.548457 9.35625 9.17931 9.501944 9.310484 9.419792 9.981566 10.61618 10.82833 10.98148 11.33559 11.14803 11.99188 12.18812 12.77154 12.9375 12.72267 12.56894 13.21222 14.05072 14.01596 14.06528 13.86122 15.04733 14.96912 15.25321 15.70157 15.6838 16.26182 16.48125 16.23918 16.76264 17.73814 17.13194 17.20464 17.34704 18.29167 18.53932 18.0809 18.67449 18.62214 19.21618 19.23309 19.16714 19.87277 20.25544 20.43927 20.15383 20.54767 20.97171 21.18853 21.72756 21.78386 22.49 22.03395 22.53303 22.52841 22.50218 23.19284 23.13837 23.61954 23.08258 24.15833 23.67222 24.3619 25.00082 24.75287 24.8734 25.23711 25.63377 25.75146 25.26199 25.69756 25.71025 
mean(sessionResultsMean) 14.40329 
sessionResultsSD 0 1.76189 0.9739134 1.582054 1.839447 1.336804 1.877391 1.398577 1.462321 2.079691 1.743401 1.477506 1.358931 1.642326 1.659812 1.575493 1.588404 1.384802 1.608639 1.690327 1.80666 1.426385 1.169737 1.592003 1.909558 1.92977 1.415575 2.068277 1.743602 1.790778 2.321427 1.879953 1.394599 1.595878 1.820944 1.535938 1.584339 1.836842 1.315118 1.915264 1.898163 1.595388 1.441953 1.480081 1.710469 1.718273 2.093012 1.207508 1.742233 1.955967 1.701109 1.462652 1.856686 1.991505 1.704323 1.516879 1.282782 1.510432 1.909148 1.588261 1.431486 1.889407 1.885079 1.260537 1.481952 1.733316 1.791315 1.731432 1.788034 1.497092 2.008688 1.895699 1.679541 1.939684 1.646866 1.703597 1.521681 1.9149 1.638085 1.462533 1.642762 2.04879 1.607194 1.61254 1.27013 2.051001 1.996645 1.644217 1.53115 1.960664 1.626307 2.098075 1.545368 1.874453 1.635637 1.512967 1.675706 2.100538 1.906221 1.214417 
mean(sessionResultsSD) 1.659169 
