# Supplementary material for: fiReproxies: A computational model providing insight into heat-affected archaeological lithic assemblages
Source: PLoS One. 2018 May 16;13(5):e0196777. doi: 10.1371/journal.pone.0196777 (PMC5955532; doi:10.1371/journal.pone.0196777)
Supplement: S3 File — Simulation logs 1–43 (See S2 Table). (ZIP) [file pone.0196777.s007.zip › S3_File/Simulation Log 21b.txt]

FiresAndLithics
Systime 1493816227 
Readinf file:  C:\Users\FZ\Documents\Leiden\PhD\Fire proxies\CaveSmall.txt 
sessionResultsMean 1 1.429167 1.952778 2.377083 3.13 2.9875 3.791667 4.110417 4.407407 4.21 4.655303 4.671528 5.110897 5.208333 5.231667 4.919271 5.010784 5.131944 5.377193 5.424167 5.30873 5.293939 5.644203 5.238889 5.498 5.755449 5.742284 5.672917 5.655172 5.740833 5.667742 5.76224 6.082071 5.731373 5.780476 5.934954 5.781306 5.776754 5.905983 5.963958 5.929065 6.120833 6.190504 5.964962 6.056481 6.063587 5.77305 5.953125 6.145238 5.912 6.140523 5.768269 6.247327 6.09321 6.336818 6.072024 6.082164 5.999282 6.172458 6.048333 6.171858 6.424462 5.812831 6.213281 5.99359 6.04899 6.16505 6.258211 6.099396 6.164048 6.058216 6.103588 6.182648 6.073874 6.166222 6.008333 6.22619 6.106303 6.434916 6.178542 6.113272 6.323374 6.373996 6.215675 6.287059 6.336822 6.214176 6.127746 6.210112 5.898889 6.140018 6.154348 6.008781 6.171631 6.191316 6.139497 6.347766 6.165306 6.227104 6.373917 
mean(sessionResultsMean) 5.62055 
sessionResultsSD 0 1.226803 1.828846 1.707022 1.987096 1.299552 1.786307 1.702138 1.605243 1.497751 1.604588 1.555388 1.250063 1.449518 1.363385 1.411759 1.404254 1.304831 1.285088 1.41595 1.154213 1.066754 1.19619 0.9865859 1.046852 1.172138 1.190822 0.9863838 1.189827 1.133433 0.8444587 0.9278864 1.121373 1.015569 1.240233 1.059508 1.044373 0.9711163 0.8737485 0.8335304 1.034563 0.9964962 1.140999 0.7630463 0.8021816 0.8689737 0.8121159 0.8527429 0.8624949 0.7800935 0.8836126 0.7530717 0.6262779 0.8929097 0.6302622 0.7393489 0.7249045 0.7126661 0.7308268 0.5881804 0.601112 0.95415 0.5693657 0.721419 0.6320177 0.5675109 0.7381179 0.7674083 0.588182 0.7761532 0.7413022 0.6976531 0.5552749 0.6675583 0.6969527 0.7595134 0.5505781 0.5896103 0.8314217 0.6509529 0.6129934 0.6861963 0.6864212 0.8806613 0.6009685 0.7073531 0.6842447 0.5249339 0.57478 0.6804485 0.6345621 0.5612946 0.6488466 0.6512888 0.6320295 0.6081441 0.4414354 0.4487858 0.5871723 0.7058999 
mean(sessionResultsSD) 0.9215106 
Readinf file:  C:\Users\FZ\Documents\Leiden\PhD\Fire proxies\CaveLarge.txt 
sessionResultsMean 1 1.008333 1.35 1.725 1.966667 2.245833 2.332143 2.558333 2.74537 2.781667 2.549242 3.084722 3.091026 2.941071 2.927778 3.416667 3.040686 3.148611 3.446491 3.252083 3.155556 3.223485 3.314855 3.236111 3.267 3.500641 3.275309 3.34256 3.162069 3.465278 3.828763 3.711719 3.32096 3.477451 3.480714 3.403241 3.292793 3.340351 3.253632 3.522917 3.493902 3.468651 3.389341 3.62197 3.277593 3.528804 3.486348 3.589583 3.567007 3.559 3.339869 3.520513 3.560063 3.471759 3.374697 3.562202 3.630409 3.520833 3.654379 3.574444 3.486339 3.527419 3.579101 3.350391 3.681667 3.525631 3.745647 3.586029 3.748188 3.675833 3.48439 3.564236 3.748059 3.59955 3.584111 3.605592 3.804221 3.611004 3.760865 3.683438 3.605556 3.539329 3.607229 3.6625 3.876569 3.568508 3.552299 3.596307 3.570037 3.673519 3.609066 3.423732 3.584677 3.763121 3.692719 3.752257 3.576117 3.73699 3.572559 3.683167 
mean(sessionResultsMean) 3.333765 
sessionResultsSD 0 0.04564355 0.819541 1.179316 1.278694 1.589686 1.003388 0.9320869 1.224464 1.0525 0.8524286 1.152001 1.094401 0.701567 0.8751172 1.069342 0.9008349 1.183828 0.8740669 0.7878939 0.8357631 0.8420327 0.835958 0.9632803 0.7475161 0.8935226 0.704476 0.6399749 0.6543952 0.9158462 0.7523799 0.6438181 0.6606534 0.548251 0.7574197 0.5497661 0.613665 0.7366232 0.66616 0.6725797 0.4816687 0.554699 0.5107626 0.5885187 0.6104969 0.576476 0.644614 0.7146131 0.6100193 0.5573697 0.422596 0.5377979 0.5688514 0.4956744 0.4792647 0.56094 0.621535 0.5420834 0.4701747 0.3962615 0.5744205 0.4691822 0.489766 0.403409 0.5740136 0.564117 0.5430612 0.4472886 0.5368931 0.4332135 0.6226789 0.4579102 0.4764394 0.4921143 0.480543 0.5475064 0.4744538 0.4297778 0.6203821 0.4138954 0.4634107 0.4720071 0.4827376 0.4688106 0.4090095 0.4941334 0.4129827 0.3338549 0.4551153 0.4765799 0.4554696 0.3727648 0.3932354 0.4810847 0.4350677 0.4680289 0.3965497 0.415616 0.4550932 0.4254627 
mean(sessionResultsSD) 0.6301338 
