# Supplementary material for: fiReproxies: A computational model providing insight into heat-affected archaeological lithic assemblages
Source: PLoS One. 2018 May 16;13(5):e0196777. doi: 10.1371/journal.pone.0196777 (PMC5955532; doi:10.1371/journal.pone.0196777)
Supplement: S3 File — Simulation logs 1–43 (See S2 Table). (ZIP) [file pone.0196777.s007.zip › S3_File/Simulation Log 22b.txt]

Systime 1489417576 
Readinf file:  C:\Users\FZ\Documents\Leiden\PhD\Fire proxies\CaveSmall.txt 
sessionResultsMean 1 1.958333 1.466667 1.89375 2.688333 2.651389 3.033333 2.703125 2.994444 2.834167 3.385606 2.677083 2.975 2.938095 3.422778 3.168229 3.221078 3.206944 3.022807 3.125 3.15 3.258712 3.078986 3.0125 3.086333 3.119231 3.054938 3.614583 3.156034 3.369444 3.192742 3.266406 3.157071 3.246078 3.363095 3.313889 3.317568 3.459211 3.143803 3.349167 3.379472 3.230754 3.194961 3.382386 3.343519 3.199275 3.189539 3.29375 3.255612 3.359167 3.316176 3.237981 3.255031 3.34321 3.443788 3.493304 3.349561 3.226868 3.399435 3.254444 3.256557 3.386022 3.299206 3.408464 3.416538 3.409596 3.403358 3.388971 3.388285 3.436786 3.196009 3.456019 3.308904 3.38277 3.328889 3.421382 3.393615 3.43141 3.401793 3.380937 3.488477 3.417886 3.263153 3.51746 3.346863 3.289438 3.38046 3.435606 3.414045 3.315556 3.304121 3.400725 3.412993 3.329078 3.428421 3.484896 3.433162 3.389966 3.439646 3.470917 
mean(sessionResultsMean) 3.206826 
sessionResultsSD 0 2.512755 0.9296623 1.105573 1.44268 1.322988 1.194048 1.419294 1.130704 1.163665 1.331859 0.8149692 0.9215581 1.002841 1.344718 0.6651779 1.028633 0.7421394 0.763392 0.6803587 0.7185668 0.9827962 0.5191632 0.8239477 0.7520018 0.5589292 0.6950761 0.9853064 0.6445146 0.7515926 0.6247334 0.601044 0.587732 0.6488736 0.8068193 0.6056262 0.5234724 0.473843 0.6762717 0.611 0.571851 0.7254762 0.5597593 0.6666834 0.6868901 0.6397386 0.5748187 0.422832 0.571019 0.5319306 0.6636904 0.5613202 0.5587691 0.5389106 0.5528102 0.5248524 0.4037358 0.5816444 0.4802524 0.5382506 0.437043 0.4704192 0.5437657 0.6018036 0.4577454 0.5525539 0.3993533 0.4729814 0.363937 0.5515438 0.3317772 0.601162 0.3607634 0.4119216 0.4675889 0.4221309 0.4581154 0.4320525 0.4204535 0.3070805 0.4025643 0.4214555 0.5113864 0.5672773 0.3541114 0.4257298 0.406556 0.4136973 0.3900884 0.4190936 0.4000029 0.3461138 0.3838676 0.4225847 0.4113935 0.5508474 0.4008831 0.4507045 0.4439847 0.3530401 
mean(sessionResultsSD) 0.6400313 
Readinf file:  C:\Users\FZ\Documents\Leiden\PhD\Fire proxies\CaveLarge.txt 
sessionResultsMean 1 1.0875 1.802778 1.541667 1.778333 2.044444 1.794048 1.825 1.865741 1.9475 2.147727 1.745139 1.932692 2.108333 1.997222 2.080208 1.997059 2.127315 2.185088 2.295833 2.19127 2.179924 2.216304 2.247569 2.335333 2.251923 2.16821 2.289286 1.971839 2.238333 2.171774 2.078385 2.310606 2.038971 2.148095 2.180787 2.093468 2.166886 2.170299 2.124167 2.157317 2.133135 2.030426 2.152083 2.28037 2.079167 2.183333 2.279167 2.091667 2.1135 2.175654 2.185256 2.119182 2.332716 2.134545 2.233929 2.255702 2.186782 2.073023 2.073333 2.236885 2.273656 2.114947 2.170443 2.12359 2.116793 2.243159 2.206985 2.141425 2.178929 2.267254 2.265625 2.298973 2.172748 2.228778 2.219079 2.213095 2.262607 2.169831 2.206771 2.194959 2.164228 2.21255 2.274306 2.23951 2.156105 2.134962 2.138636 2.205337 2.098981 2.154304 2.101993 2.240681 2.15594 2.19193 2.214497 2.237543 2.180357 2.237626 2.172667 
mean(sessionResultsMean) 2.11966 
sessionResultsSD 0 0.3235545 1.560173 0.7344533 1.016136 1.174284 0.7016545 0.6336471 0.7526059 0.8289053 0.7705055 0.5375808 0.7209615 0.6732833 0.6908277 0.5792922 0.6347412 0.6259421 0.5997035 0.7046515 0.7805343 0.5656533 0.4829684 0.6118081 0.5626767 0.5044209 0.5708261 0.3599077 0.4635751 0.447661 0.452348 0.5369931 0.5739019 0.412959 0.4707748 0.4547546 0.3866877 0.3936748 0.3667749 0.4246821 0.4566659 0.4098596 0.3831454 0.3098677 0.4519946 0.3384425 0.3407943 0.3747445 0.3669643 0.2958511 0.3762672 0.4067188 0.4139392 0.4394319 0.273415 0.426953 0.39536 0.3962048 0.3379361 0.2883942 0.3377253 0.3191221 0.4784628 0.3828778 0.3003904 0.3170058 0.3631223 0.2994138 0.4044826 0.2842919 0.4746094 0.2840918 0.2672219 0.3667077 0.356326 0.3783645 0.3218987 0.3253394 0.2891282 0.2937719 0.3530784 0.298616 0.2871652 0.3507911 0.3411832 0.2694794 0.211756 0.2333513 0.2786049 0.2788461 0.2635814 0.231397 0.3396807 0.2794299 0.2832957 0.2188521 0.2818928 0.199373 0.2841727 0.2507394 
mean(sessionResultsSD) 0.4394908 
