# Supplementary material for: fiReproxies: A computational model providing insight into heat-affected archaeological lithic assemblages
Source: PLoS One. 2018 May 16;13(5):e0196777. doi: 10.1371/journal.pone.0196777 (PMC5955532; doi:10.1371/journal.pone.0196777)
Supplement: S3 File — Simulation logs 1–43 (See S2 Table). (ZIP) [file pone.0196777.s007.zip › S3_File/Simulation Log 23b.txt]

FiresAndLithics
Systime 1490982031 
Readinf file:  C:\Users\FZ\Documents\Leiden\PhD\Fire proxies\CaveSmall.txt 
sessionResultsMean 43.86917 42.44944 40.96778 37.11167 33.36333 30.85639 27.29889 23.52611 22.65083 19.70944 17.40222 16.93667 15.4075 14.46944 13.91694 12.83639 12.00444 11.65917 11.03111 10.38972 10.10389 9.735 9.450556 8.676389 8.095278 7.5575 7.439167 7.164722 7.0925 6.433333 6.390833 6.143056 5.826667 5.824444 5.404722 5.190556 5.310556 5.139722 4.605833 4.83 4.766389 4.351944 4.569167 4.5775 3.969444 4.066944 4.0825 3.465556 3.459167 3.323333 3.5075 3.275833 3.371389 3.373333 3.330833 3.125278 3.074444 3.150833 2.8875 2.7775 3.040556 2.843333 2.783056 2.762222 2.804167 2.607778 2.729722 2.619167 2.496944 2.309167 2.488611 2.313889 2.378611 2.350833 2.269167 2.138889 2.124722 1.966389 2.0525 2.006944 1.926667 1.854167 1.793056 1.840833 1.693333 1.701389 1.589167 1.551667 1.525278 1.485278 1.450278 1.444444 1.4025 1.346944 1.214722 1.156389 1.124444 1.093889 1.058056 1.048056 
mean(sessionResultsMean) 7.45165 
sessionResultsSD 5.101998 3.958882 4.401865 4.799136 3.784056 3.210793 2.95069 2.942694 2.674692 2.257434 2.096601 2.056534 1.323041 2.229572 2.255031 1.716973 1.655216 1.518378 1.84574 1.464802 1.892875 1.752735 1.693825 1.682255 1.452966 1.416755 1.304327 1.423078 1.351187 0.9451758 1.379944 1.185511 1.110824 1.113976 1.358926 1.259051 0.8066472 1.325112 0.9037442 1.069101 1.14204 0.8468945 0.9804266 0.9893232 1.047409 1.135146 0.8672836 0.8225152 0.9115488 0.9141564 0.8407069 0.6338562 0.7996188 0.6949165 0.8074846 0.7170057 0.7022335 0.8624159 0.6252691 0.7516589 0.6447019 0.670404 0.548284 0.5939943 0.6104602 0.6229139 0.5650615 0.5801149 0.3911588 0.5232174 0.4826615 0.5029003 0.3892514 0.4701295 0.4429857 0.4154196 0.3401423 0.3391623 0.3241194 0.3801094 0.2954589 0.324279 0.3030187 0.3731426 0.2217291 0.2205996 0.2247514 0.2412491 0.151927 0.1621025 0.1518955 0.1462876 0.1327962 0.1360795 0.08096293 0.07916843 0.06111721 0.04093807 0.02684596 0.02184973 
mean(sessionResultsSD) 1.109974 
Readinf file:  C:\Users\FZ\Documents\Leiden\PhD\Fire proxies\CaveLarge.txt 
sessionResultsMean 28.68056 26.95722 24.68833 22.36778 19.56833 16.82833 14.72361 14.07306 12.5875 11.59556 10.23028 9.350278 8.828889 8.414444 7.498889 7.260833 7.001111 6.198611 6.031944 5.724722 4.977778 6.036944 5.172222 4.958333 4.585 4.3625 4.238889 4.295 4.1225 3.830556 3.871389 3.700556 3.665 3.425 3.366111 3.232778 2.899167 2.936667 3.134444 3.006667 3.181389 2.794444 2.602222 2.475833 2.534722 2.429444 2.515278 2.375556 2.097222 2.130556 2.13 2.193333 2.085556 2.100278 2.161111 2.037222 2.031111 2.0425 1.865833 1.937222 1.972778 1.880833 1.9225 1.820278 1.878611 1.839444 1.975556 1.789167 1.795833 1.640278 1.786111 1.695278 1.693333 1.6675 1.596667 1.53 1.551111 1.472778 1.501389 1.475278 1.494444 1.469167 1.310556 1.313889 1.275556 1.3075 1.290556 1.313611 1.298333 1.211667 1.2075 1.195 1.213333 1.174167 1.097222 1.063611 1.056667 1.046111 1.020833 1.026944 
mean(sessionResultsMean) 4.5302 
sessionResultsSD 3.806803 2.736714 2.60805 2.564288 2.752366 2.215498 1.910853 2.162517 1.560066 2.152342 1.556144 1.835673 1.831786 1.453375 1.627557 1.61814 1.259293 1.379235 1.188122 1.594757 1.225072 0.9060188 1.281571 1.13513 1.055701 1.111958 0.9891735 0.9576337 0.8715 1.00596 0.8470839 0.9922519 0.9906928 0.860007 0.8410133 0.7051057 0.7709598 0.7099208 0.7010041 0.6380924 0.7820749 0.7879764 0.6563641 0.6943062 0.5744566 0.624307 0.6311786 0.5335306 0.5232128 0.4983081 0.4640712 0.5217694 0.5890522 0.6138468 0.573711 0.5651719 0.4964767 0.605824 0.4387829 0.420851 0.4647278 0.4090637 0.4760859 0.4626349 0.3761552 0.4051094 0.422034 0.3188307 0.2849073 0.3032873 0.3343614 0.3839056 0.3230556 0.2881051 0.2304897 0.2331033 0.2466221 0.1837109 0.2723451 0.2241468 0.236517 0.1974593 0.1892835 0.1845095 0.1614697 0.1362882 0.138006 0.09863735 0.1498147 0.09198222 0.08026984 0.06393843 0.1085564 0.07918859 0.05212594 0.03205026 0.04001915 0.02163496 0.01088735 0.01412915 
mean(sessionResultsSD) 0.7873415 
