# Supplementary material for: fiReproxies: A computational model providing insight into heat-affected archaeological lithic assemblages
Source: PLoS One. 2018 May 16;13(5):e0196777. doi: 10.1371/journal.pone.0196777 (PMC5955532; doi:10.1371/journal.pone.0196777)
Supplement: S3 File — Simulation logs 1–43 (See S2 Table). (ZIP) [file pone.0196777.s007.zip › S3_File/Simulation Log 24b.txt]

FiresAndLithics
Systime 1491302022 
Readinf file:  C:\Users\FZ\Documents\Leiden\PhD\Fire proxies\CaveSmall.txt 
sessionResultsMean 16.33306 31.02917 38.46806 47.94972 54.65444 58.53333 64.05083 67.12111 70.21028 72.80167 73.90667 76.94028 78.17611 79.04417 81.15222 82.40444 83.10833 83.75 84.66417 85.60556 
mean(sessionResultsMean) 66.49518 
sessionResultsSD 2.619343 2.787725 3.418467 3.284753 3.898215 3.62665 3.900612 3.391312 3.423534 2.84695 2.913579 2.617651 2.001782 2.132668 2.09221 1.89041 1.805164 2.042333 1.360464 1.501878 
mean(sessionResultsSD) 2.677785 
Readinf file:  C:\Users\FZ\Documents\Leiden\PhD\Fire proxies\CaveLarge.txt 
sessionResultsMean 9.281944 17.27556 23.73306 28.43778 35.27806 40.3375 43.24389 48.16389 51.22806 53.24833 57.02806 58.285 61.31889 63.25111 65.52194 67.17889 68.67417 69.97361 71.42861 72.81611 
mean(sessionResultsMean) 50.28522 
sessionResultsSD 1.673782 2.200838 2.672395 2.847757 3.215706 2.945003 2.462677 3.661614 2.972575 3.138523 3.2848 3.643778 3.003299 3.210757 2.516358 2.431065 2.228684 2.805176 2.764379 2.81334 
mean(sessionResultsSD) 2.824625 
