# Supplementary material for: fiReproxies: A computational model providing insight into heat-affected archaeological lithic assemblages
Source: PLoS One. 2018 May 16;13(5):e0196777. doi: 10.1371/journal.pone.0196777 (PMC5955532; doi:10.1371/journal.pone.0196777)
Supplement: S3 File — Simulation logs 1–43 (See S2 Table). (ZIP) [file pone.0196777.s007.zip › S3_File/Simulation Log 25b.txt]

FiresAndLithics
Systime 1491301517 
Readinf file:  C:\Users\FZ\Documents\Leiden\PhD\Fire proxies\CaveSmall.txt 
sessionResultsMean 2.524722 3.771111 5.055833 6.701389 7.909722 9.184167 10.31917 11.32028 13.44111 14.18583 15.37694 15.81222 17.58722 18.50611 19.875 20.99861 22.34194 23.58917 24.48583 25.39333 
mean(sessionResultsMean) 14.41899 
sessionResultsSD 0.529442 0.8013211 0.9607956 1.327054 1.098179 1.211482 1.50971 1.048125 1.888942 1.671662 1.366682 1.31755 1.687526 1.753942 1.537759 1.751591 2.051113 1.773931 2.123592 2.720678 
mean(sessionResultsSD) 1.506554 
Readinf file:  C:\Users\FZ\Documents\Leiden\PhD\Fire proxies\CaveLarge.txt 
sessionResultsMean 1.706111 2.451667 3.042222 3.9675 4.543056 5.0075 5.830833 6.421111 7.195278 7.993333 8.845 9.0475 9.462222 10.49583 11.02611 11.36583 12.15333 13.37556 13.75028 14.27639 
mean(sessionResultsMean) 8.097833 
sessionResultsSD 0.4419454 0.447478 0.6990241 0.6321274 0.8897191 0.8638226 0.9901143 0.8881881 1.195986 1.243701 1.216125 1.25241 1.340321 1.320578 1.093217 1.419723 1.328622 1.594127 1.292788 1.70749 
mean(sessionResultsSD) 1.092875 
