# Supplementary material for: fiReproxies: A computational model providing insight into heat-affected archaeological lithic assemblages
Source: PLoS One. 2018 May 16;13(5):e0196777. doi: 10.1371/journal.pone.0196777 (PMC5955532; doi:10.1371/journal.pone.0196777)
Supplement: S3 File — Simulation logs 1–43 (See S2 Table). (ZIP) [file pone.0196777.s007.zip › S3_File/Simulation Log 26b.txt]

Systime 1489492423 
Readinf file:  C:\Users\FZ\Documents\Leiden\PhD\Fire proxies\CaveSmall.txt 
sessionResultsMean 16.13389 16.87889 17.37278 16.93467 16.97148 16.92444 17.33069 16.86827 17.17933 17.35848 17.38194 16.66308 17.03873 16.62319 17.33639 16.6802 16.87759 16.94719 16.72917 16.74751 16.83682 16.87179 17.49722 17.34596 17.03876 16.86951 17.28472 17.13536 16.84722 16.83384 
mean(sessionResultsMean) 16.98464 
sessionResultsSD 3.270182 2.83964 2.277764 2.329233 1.966294 1.86634 1.807774 1.562121 1.287745 1.531509 1.821936 1.416932 1.272175 1.915416 1.624977 1.564873 1.28494 1.371064 1.384463 1.698104 1.521072 0.9602804 1.456743 1.202866 1.268368 1.443666 1.146357 1.321605 1.218736 1.256152 
mean(sessionResultsSD) 1.629644 
Readinf file:  C:\Users\FZ\Documents\Leiden\PhD\Fire proxies\CaveLarge.txt 
sessionResultsMean 9.735 9.591111 9.136667 9.240889 8.998333 9.639206 9.501111 9.325556 9.293667 9.512828 9.365463 9.489573 9.603571 9.765407 9.339375 9.497451 9.144383 9.612222 9.633556 9.226614 9.539293 9.315459 9.466435 9.329822 9.494573 9.320247 9.495992 9.18023 9.464667 9.255735 
mean(sessionResultsMean) 9.417148 
sessionResultsSD 2.115059 1.799279 1.797663 1.658947 1.374477 1.577082 1.188694 0.9939819 1.060137 0.8655361 1.077104 0.9604255 0.9324444 1.03684 0.9481246 0.9663126 1.024053 0.9542525 0.8064051 0.8954266 0.926592 0.837097 0.7294565 0.8031502 0.7940012 0.7188524 0.5294232 0.6991581 0.7344808 0.7693198 
mean(sessionResultsSD) 1.052459 
