# Supplementary material for: fiReproxies: A computational model providing insight into heat-affected archaeological lithic assemblages
Source: PLoS One. 2018 May 16;13(5):e0196777. doi: 10.1371/journal.pone.0196777 (PMC5955532; doi:10.1371/journal.pone.0196777)
Supplement: S3 File — Simulation logs 1–43 (See S2 Table). (ZIP) [file pone.0196777.s007.zip › S3_File/Simulation Log 27b.txt]

Systime 1489493266 
Readinf file:  C:\Users\FZ\Documents\Leiden\PhD\Fire proxies\CaveSmall.txt 
sessionResultsMean 5.96 5.588889 5.786667 5.859778 5.655185 5.827143 5.810417 5.514444 5.823 5.727879 5.721296 5.804872 5.674365 5.797259 5.585 5.837908 5.685247 5.845673 5.838778 5.776931 5.745808 5.854928 5.796481 5.865467 5.686667 5.880988 5.718016 5.742797 5.830778 5.828459 
mean(sessionResultsMean) 5.769037 
sessionResultsSD 1.531293 1.128051 1.02945 0.9913689 0.7959694 0.5890538 0.7996286 0.6244217 0.5954768 0.5761322 0.6456655 0.5685849 0.6175581 0.5343071 0.5929524 0.5038368 0.6201094 0.4822277 0.4649237 0.4164836 0.4247776 0.4503954 0.3900697 0.3559707 0.4092502 0.4262484 0.3458114 0.4639899 0.396816 0.2940984 
mean(sessionResultsSD) 0.6021641 
Readinf file:  C:\Users\FZ\Documents\Leiden\PhD\Fire proxies\CaveLarge.txt 
sessionResultsMean 3.402222 3.347037 3.452778 3.492667 3.374815 3.649683 3.303056 3.537778 3.398444 3.478384 3.398611 3.409573 3.406111 3.399185 3.410903 3.411242 3.409877 3.312982 3.405389 3.370635 3.337121 3.495411 3.453241 3.398267 3.513077 3.331852 3.473373 3.369502 3.375111 3.445125 
mean(sessionResultsMean) 3.418782 
sessionResultsSD 1.287136 0.9476896 0.7762344 0.7254695 0.6884975 0.6198816 0.491893 0.4357107 0.4337679 0.4993316 0.4689773 0.4213062 0.3715579 0.3819501 0.3824666 0.3944429 0.3289528 0.3499321 0.3343114 0.3312418 0.2998012 0.3663627 0.2749418 0.2800484 0.2588357 0.2301836 0.2960805 0.2342963 0.3097984 0.2553431 
mean(sessionResultsSD) 0.4492148 
