# Supplementary material for: fiReproxies: A computational model providing insight into heat-affected archaeological lithic assemblages
Source: PLoS One. 2018 May 16;13(5):e0196777. doi: 10.1371/journal.pone.0196777 (PMC5955532; doi:10.1371/journal.pone.0196777)
Supplement: S3 File — Simulation logs 1–43 (See S2 Table). (ZIP) [file pone.0196777.s007.zip › S3_File/Simulation Log 28b.txt]

FiresAndLithics
Systime 1490990982 
Readinf file:  C:\Users\FZ\Documents\Leiden\PhD\Fire proxies\CaveSmall.txt 
sessionResultsMean 9.816389 8.401389 7.426389 6.433889 5.940278 5.251944 4.651111 4.086944 4.055556 3.858333 3.200278 3.121944 3.063056 2.88 2.64 2.565556 2.476389 2.477778 2.260278 2.146389 2.116944 2.055833 2.0625 2.033056 2.093611 1.736944 1.960278 1.919444 1.789722 1.6 1.698333 1.585833 1.514167 1.530278 1.669444 1.482222 1.629444 1.432778 1.61 1.403056 1.495 1.451667 1.409167 1.408333 1.386667 1.388333 1.389722 1.326944 1.279167 1.273889 1.229444 1.2675 1.304722 1.355278 1.279167 1.289444 1.258611 1.196667 1.250833 1.259444 1.238056 1.239444 1.169167 1.219722 1.189167 1.177778 1.231111 1.214167 1.233889 1.165 1.124722 1.170278 1.178889 1.15 1.136667 1.150833 1.122222 1.113333 1.103889 1.1075 1.091111 1.102222 1.067222 1.083889 1.081389 1.082222 1.077778 1.054167 1.068611 1.063611 1.058889 1.041667 1.050833 1.042778 1.0225 1.015 1.012778 1.009444 1.007222 1.006111 
mean(sessionResultsMean) 1.926531 
sessionResultsSD 2.03082 1.530753 1.478695 1.193232 1.530457 1.153335 0.9593953 0.9777988 0.8793102 0.9479561 0.6113489 0.6724622 0.7145977 0.7213247 0.5812294 0.5447931 0.6207001 0.6661001 0.5299854 0.4992316 0.4006489 0.432925 0.6021145 0.4631822 0.5050923 0.3757985 0.4327952 0.5032478 0.3970418 0.283012 0.4863727 0.4406823 0.4187257 0.23589 0.3857267 0.2699309 0.3818295 0.2584578 0.3570607 0.3338536 0.3993865 0.3237517 0.2500034 0.2776475 0.2334524 0.2473964 0.2169724 0.2152438 0.19636 0.2299502 0.2288646 0.2672439 0.2454635 0.2030595 0.2329918 0.1914471 0.2056841 0.1547399 0.2341769 0.217425 0.2064186 0.1298196 0.1312727 0.1759142 0.1439247 0.1852348 0.150286 0.1914373 0.1592597 0.1026096 0.09936299 0.1069134 0.1194402 0.09983223 0.10662 0.1287716 0.09669672 0.1064401 0.1085593 0.08314202 0.07893367 0.09922915 0.05892286 0.05337881 0.06442656 0.06654923 0.06459917 0.0476834 0.05726373 0.06287658 0.03938788 0.04458192 0.04072793 0.03046049 0.0229682 0.01974454 0.01604193 0.0121322 0.009721538 0.00654096 
mean(sessionResultsSD) 0.351073 
Readinf file:  C:\Users\FZ\Documents\Leiden\PhD\Fire proxies\CaveLarge.txt 
sessionResultsMean 4.914444 4.568333 4.6525 3.946111 3.529444 3.044722 2.899722 2.770278 2.364722 2.435556 2.248611 2.050556 1.958611 1.931111 1.759444 1.867222 1.8425 1.673889 1.620556 1.592778 1.498056 1.501111 1.535278 1.578611 1.456111 1.404722 1.3375 1.366389 1.363056 1.3225 1.284444 1.351667 1.252778 1.290833 1.248889 1.223333 1.190278 1.268333 1.212222 1.203889 1.244722 1.245278 1.249722 1.203056 1.172778 1.201389 1.201111 1.172778 1.235 1.133611 1.159722 1.124167 1.159722 1.1475 1.200278 1.125278 1.121111 1.089722 1.07 1.110556 1.116667 1.094167 1.147222 1.115278 1.094444 1.138889 1.1025 1.105278 1.072778 1.079167 1.091944 1.085556 1.102222 1.101111 1.086111 1.058611 1.064722 1.071111 1.068333 1.063889 1.063333 1.062222 1.039722 1.027778 1.0525 1.038056 1.034167 1.030278 1.023056 1.031111 1.026667 1.026389 1.021111 1.023056 1.018889 1.014167 1.007778 1.006667 1.004444 1.001944 
mean(sessionResultsMean) 1.463419 
sessionResultsSD 0.8399163 1.04799 1.188998 0.9125134 0.8129717 0.5491481 0.88503 0.5551426 0.6753943 0.6628119 0.6392273 0.4102023 0.3796013 0.4079663 0.3965412 0.4563039 0.4264672 0.4226849 0.3565596 0.3825688 0.208301 0.3043249 0.3450226 0.4476294 0.2726953 0.284604 0.2981966 0.2756609 0.231227 0.2880951 0.197078 0.2336349 0.2282002 0.2097863 0.2412723 0.1872671 0.1568989 0.2324738 0.1600816 0.2030035 0.1852885 0.2988218 0.2776344 0.161863 0.1649035 0.1709799 0.1735881 0.1860552 0.2475493 0.1530889 0.1662651 0.1038841 0.1674276 0.183087 0.2250105 0.121167 0.1317931 0.1218213 0.1073586 0.1094643 0.1472611 0.09743231 0.1790424 0.1147019 0.1007238 0.1479317 0.1024169 0.1213644 0.09227679 0.07310014 0.0910897 0.08396124 0.089457 0.115049 0.07784617 0.077666 0.09832611 0.0775503 0.07136464 0.07193059 0.04842342 0.05205239 0.04969656 0.03760893 0.05682154 0.0498409 0.04751235 0.04767001 0.02791299 0.03282174 0.0332902 0.02716518 0.02722242 0.01953523 0.01968786 0.01983529 0.01382937 0.01124441 0.007169718 0.003584859 
mean(sessionResultsSD) 0.2353396 
