# Supplementary material for: fiReproxies: A computational model providing insight into heat-affected archaeological lithic assemblages
Source: PLoS One. 2018 May 16;13(5):e0196777. doi: 10.1371/journal.pone.0196777 (PMC5955532; doi:10.1371/journal.pone.0196777)
Supplement: S3 File — Simulation logs 1–43 (See S2 Table). (ZIP) [file pone.0196777.s007.zip › S3_File/Simulation Log 29b.txt]

FiresAndLithics
Systime 1490991787 
Readinf file:  C:\Users\FZ\Documents\Leiden\PhD\Fire proxies\CaveSmall.txt 
sessionResultsMean 6.285278 5.587778 5.276111 5.276111 4.243333 3.808056 3.342222 3.034722 2.873056 2.881944 2.455556 2.372778 2.308611 2.154167 2.131389 1.988333 1.955 2.1 2.036944 1.821667 1.700278 1.710278 1.652222 1.715278 1.525278 1.593611 1.614167 1.476389 1.54 1.468333 1.366111 1.471111 1.445556 1.383056 1.323333 1.332222 1.307778 1.356667 1.254444 1.281944 1.225556 1.293611 1.250278 1.285556 1.221944 1.214167 1.190556 1.200556 1.185556 1.244167 1.195 1.194722 1.178889 1.151667 1.180833 1.146389 1.160556 1.164167 1.133333 1.168611 1.09 1.109722 1.145278 1.171389 1.140556 1.16 1.129167 1.139444 1.166389 1.116944 1.108611 1.119444 1.105833 1.115278 1.0925 1.103056 1.076667 1.044722 1.12 1.067778 1.072778 1.093889 1.071111 1.06 1.042778 1.056667 1.063611 1.055278 1.035278 1.042222 1.026111 1.044167 1.0325 1.031944 1.019444 1.011944 1.0125 1.007222 1.003889 1.002222 
mean(sessionResultsMean) 1.605456 
sessionResultsSD 1.388249 1.300232 1.150718 0.8914336 0.8569426 0.7904073 0.660133 0.6558574 0.7352792 0.8055545 0.5663299 0.6303884 0.5924068 0.5327662 0.5157235 0.3787115 0.4660998 0.5807661 0.5683279 0.3515878 0.336554 0.4474688 0.3682693 0.334245 0.3079913 0.4657251 0.3412294 0.3351537 0.3309281 0.268888 0.2706503 0.3191804 0.3419976 0.2531647 0.2579892 0.2671129 0.2206197 0.2577663 0.1639686 0.2758311 0.209313 0.170736 0.1938282 0.2395811 0.1667023 0.2337758 0.2052791 0.1883195 0.1726086 0.1582827 0.1570136 0.178361 0.2234432 0.1367276 0.1564873 0.1914564 0.1524062 0.141779 0.1304281 0.1752623 0.1071308 0.1399248 0.151583 0.1974294 0.1270188 0.1247296 0.1233852 0.1215113 0.1550319 0.1237482 0.08995218 0.13402 0.09693952 0.1069224 0.07428942 0.1048737 0.07216547 0.05007099 0.08958183 0.08051955 0.06913302 0.1097702 0.08950517 0.06771447 0.053683 0.05044818 0.06464178 0.05767209 0.0380111 0.05453273 0.02748505 0.04899126 0.03335847 0.0269883 0.0228829 0.01662111 0.013446 0.009472013 0.00682756 0.004860769 
mean(sessionResultsSD) 0.2730131 
Readinf file:  C:\Users\FZ\Documents\Leiden\PhD\Fire proxies\CaveLarge.txt 
sessionResultsMean 3.514167 3.588056 3.448333 2.985833 2.500556 2.603056 2.284167 2.175833 2.000556 1.855278 1.7675 1.724722 1.649444 1.774722 1.580278 1.482778 1.4375 1.440833 1.486944 1.356667 1.463611 1.339722 1.320556 1.301944 1.275556 1.349722 1.2775 1.247778 1.253333 1.214444 1.268611 1.201667 1.129167 1.249444 1.205833 1.216944 1.170833 1.173889 1.179444 1.150556 1.171667 1.095833 1.164722 1.104167 1.102222 1.123056 1.083889 1.129722 1.084167 1.1125 1.083056 1.045278 1.070556 1.058611 1.079167 1.114167 1.067222 1.071667 1.038056 1.049444 1.096111 1.113611 1.066944 1.061389 1.074444 1.070278 1.072778 1.077222 1.055833 1.065278 1.0575 1.050833 1.041944 1.062222 1.0425 1.025833 1.023056 1.049444 1.016667 1.039722 1.031111 1.036667 1.018333 1.020278 1.035833 1.036944 1.028333 1.022778 1.0125 1.021111 1.013056 1.016111 1.011389 1.016667 1.008889 1.008056 1.0025 1.001667 1.001667 1.001111 
mean(sessionResultsMean) 1.310056 
sessionResultsSD 1.060112 0.9368716 0.7700743 0.7769647 0.5418896 0.5505809 0.5668541 0.6176962 0.4658806 0.2480043 0.327414 0.4048939 0.3879836 0.4884023 0.3855228 0.2446549 0.3444257 0.338313 0.2822977 0.253693 0.2662037 0.2574901 0.2474074 0.2707808 0.2188871 0.1958194 0.2255066 0.2223711 0.2329492 0.1995437 0.2124894 0.212779 0.1378327 0.2914895 0.1690229 0.2294471 0.1550669 0.2056172 0.1726613 0.1468203 0.1949752 0.1011843 0.1498032 0.1331311 0.1632103 0.1461296 0.09455819 0.1346679 0.1398951 0.1434848 0.1065724 0.07535622 0.08742083 0.07146803 0.0964591 0.1648486 0.09661248 0.1015823 0.05149505 0.07656206 0.1010418 0.1280468 0.07775845 0.08363404 0.07290935 0.07164205 0.09966259 0.09405034 0.07793276 0.08138773 0.08627981 0.06062217 0.0540719 0.07545308 0.0603847 0.0393524 0.03243645 0.05908519 0.03148618 0.04051177 0.04146118 0.04742407 0.03241553 0.0338808 0.05316379 0.0468696 0.03330459 0.02976065 0.02713578 0.03444506 0.01603447 0.0229456 0.01757351 0.02188441 0.02109699 0.01475913 0.006619807 0.005085476 0.004035285 0.002881216 
mean(sessionResultsSD) 0.1853266 
