# Supplementary material for: fiReproxies: A computational model providing insight into heat-affected archaeological lithic assemblages
Source: PLoS One. 2018 May 16;13(5):e0196777. doi: 10.1371/journal.pone.0196777 (PMC5955532; doi:10.1371/journal.pone.0196777)
Supplement: S3 File — Simulation logs 1–43 (See S2 Table). (ZIP) [file pone.0196777.s007.zip › S3_File/Simulation Log 3.txt]

FiresAndLithics
Systime 1493875649 
Readinf file:  C:\Users\FZ\Documents\Leiden\PhD\Fire proxies\4x4.txt 
sessionResultsMean 57.65917 49.1725 47.46722 45.1225 40.59583 36.10972 33.74083 30.745 27.80222 24.93472 22.81889 20.83611 20.37278 18.39111 17.60056 15.92694 15.30139 14.60917 13.14111 12.32556 12.18889 11.83417 10.90889 10.5525 9.601389 9.580556 9.085833 9.0475 8.063056 8.076944 8.416111 7.424722 7.251111 7.112778 6.890278 6.490278 6.218889 5.974167 6.525 6.003056 5.673611 5.518611 5.298889 5.270833 5.355278 4.825556 4.539167 4.563056 4.209722 4.088056 4.248889 3.921667 3.505 3.933889 3.7575 3.740278 3.711111 3.779444 3.519722 3.178889 3.330278 3.225 3.365556 3.279167 3.149167 3.205556 2.885833 3.116667 2.9425 2.723333 2.653333 2.83 2.531111 2.673333 2.618611 2.593056 2.318889 2.388056 2.363333 2.421111 2.195278 2.1675 1.990833 1.985833 2.013889 1.895556 1.788333 1.733333 1.722778 1.699167 1.599444 1.568333 1.45 1.438611 1.349444 1.2825 1.217778 1.144722 1.094444 1.055278 
mean(sessionResultsMean) 9.075656 
sessionResultsSD 5.920969 8.363366 4.678976 4.747981 5.415324 4.027603 2.711889 2.269245 2.805908 2.882538 2.043429 2.522977 2.518239 2.243277 1.883168 2.243656 1.890193 2.229697 1.31902 2.321167 1.465476 1.813863 1.658917 1.443482 1.133088 1.315799 1.399697 1.32293 1.363591 1.265586 1.56574 1.178453 1.187905 1.239273 1.587493 1.210653 1.140755 1.211686 1.211936 0.9968208 0.8740651 1.046104 0.9342328 1.035583 1.234621 0.9260361 0.9076889 1.031581 0.8007991 0.9737618 0.878374 0.6920823 0.826033 0.9961851 0.7236837 0.8466581 0.6977637 0.7690889 0.800181 0.6020071 0.7714819 0.6621217 0.5730988 0.4892266 0.6186956 0.5602166 0.5767699 0.5400573 0.6166525 0.5946658 0.5229943 0.4558979 0.3893206 0.4787756 0.4105977 0.428946 0.2779658 0.344307 0.422956 0.5152034 0.3428504 0.3021978 0.3577304 0.2822592 0.2636079 0.2684989 0.2131074 0.2716136 0.2525344 0.2407618 0.2074629 0.1572391 0.1540171 0.1043701 0.1356645 0.1023046 0.07375185 0.05376101 0.03357194 0.02070169 
mean(sessionResultsSD) 1.234363 
Readinf file:  C:\Users\FZ\Documents\Leiden\PhD\Fire proxies\5x5.txt 
sessionResultsMean 41.54861 38.65111 36.66722 32.89722 29.07167 25.39806 23.47056 20.23167 18.97167 16.45694 15.81667 14.65333 13.06861 12.87833 11.07611 10.68333 9.694722 9.421667 9.281111 8.814722 8.194722 7.502222 7.129444 6.988611 6.575556 6.152222 6.683611 5.974444 5.778889 5.743889 5.576944 5.275556 5.265278 4.76 5.03 4.752222 4.320278 4.513889 4.294722 4.260278 4.065 3.966389 3.793611 3.826389 3.563333 3.568056 3.508889 3.170278 3.205 3.028611 2.916111 2.854167 3.120278 2.75 2.520556 2.535833 2.548333 2.711389 2.415278 2.700833 2.627778 2.585833 2.635833 2.307222 2.490278 2.363611 2.2375 2.211111 2.345 2.16 2.214722 2.205278 2.146389 2.038333 2.0275 1.932778 1.889167 1.833056 1.873056 1.766944 1.783611 1.773056 1.768056 1.643333 1.592778 1.5 1.558889 1.464167 1.434722 1.458889 1.41 1.311389 1.306667 1.255278 1.223056 1.165 1.15 1.083056 1.052222 1.028611 
mean(sessionResultsMean) 6.481486 
sessionResultsSD 7.133782 4.67045 4.706705 4.805398 3.880079 3.38492 2.844891 2.498464 1.822861 2.388032 2.33365 2.095427 1.758816 2.130238 1.974789 1.798456 2.124615 1.592867 1.578152 1.607708 1.630545 1.341359 1.357452 1.214303 1.219095 1.329686 1.185047 0.8584322 0.9104142 0.9072582 1.061016 1.100126 1.00664 1.242337 0.9386716 1.018953 1.20691 1.124876 1.060352 0.9465269 0.9479242 0.7590908 0.8580213 0.9825125 0.7864167 0.8857916 0.8231822 0.7906896 0.8272959 0.46418 0.6514386 0.8313936 0.5311633 0.6049643 0.5558283 0.5176351 0.5587231 0.7074741 0.6732366 0.6164156 0.72274 0.4618551 0.6080445 0.4378836 0.5984778 0.5257565 0.3708729 0.4576894 0.4466167 0.5033052 0.4336244 0.4026819 0.3812266 0.3239676 0.4089993 0.3640774 0.2859175 0.2628725 0.2983406 0.2583146 0.2825673 0.2881162 0.253624 0.2170907 0.222853 0.2015267 0.2045921 0.1467259 0.1542514 0.1968251 0.1408003 0.09839428 0.1164695 0.1006322 0.07170887 0.0607031 0.05351621 0.03619097 0.02706362 0.01618312 
mean(sessionResultsSD) 1.056068 
Readinf file:  C:\Users\FZ\Documents\Leiden\PhD\Fire proxies\6x6.txt 
sessionResultsMean 33.07333 30.57639 27.58444 25.075 21.20194 19.19194 16.73917 15.52472 13.37222 12.23306 11.07944 10.67694 9.774167 9.44 8.154167 8.333056 7.739167 7.286111 6.406944 6.131944 6.060833 5.643889 5.788056 4.883056 4.836667 4.83 4.881111 4.584167 4.667222 4.377222 4.111667 3.861667 3.752222 3.671667 3.409167 3.244722 3.475833 3.270278 3.197222 3.059444 2.974722 2.959167 2.808889 2.858333 2.557778 2.945833 2.598333 2.633333 2.443333 2.437222 2.341667 2.320278 2.188333 2.198333 2.181111 2.245278 2.321389 2.141667 2.202222 2.119167 2.068056 2.125278 1.874722 2.043889 1.935 1.957778 1.956389 1.945 1.863056 1.898889 1.822222 1.7925 1.776389 1.799722 1.747778 1.705833 1.676111 1.66 1.631667 1.652778 1.486111 1.551111 1.425278 1.47 1.434167 1.430278 1.350556 1.335833 1.320556 1.260833 1.269167 1.251389 1.200556 1.202778 1.154722 1.113611 1.088889 1.065278 1.039722 1.023611 
mean(sessionResultsMean) 4.970842 
sessionResultsSD 3.926907 3.494522 3.223183 3.494224 2.990793 2.793106 2.301898 2.197884 2.208684 2.029845 2.097141 1.498701 1.765603 1.862644 1.494131 1.603704 1.789296 1.74257 1.294113 0.9190827 1.189008 1.037452 1.070449 1.117167 1.006084 1.186102 1.18742 0.8617937 0.8951763 1.101051 0.8739268 0.8632243 0.8303508 0.7972943 0.5137494 0.8069932 0.7314545 0.6349861 0.5979304 0.791047 0.7000461 0.7143117 0.6704131 0.5712291 0.6209387 0.6698514 0.8186944 0.5774457 0.5787314 0.6446053 0.5520208 0.7322605 0.4677461 0.4687883 0.4509352 0.5206313 0.6012227 0.3866486 0.4067671 0.4674775 0.5326778 0.6058246 0.307649 0.3830705 0.3558447 0.3502116 0.2944627 0.4777552 0.3339698 0.4433995 0.3016584 0.284946 0.3435788 0.3539899 0.2614516 0.3246214 0.2661069 0.3360336 0.2812755 0.299819 0.2339722 0.2061522 0.1915415 0.220974 0.1851057 0.2089529 0.1554861 0.1716657 0.1746882 0.1191877 0.1253377 0.1093801 0.08338887 0.07729048 0.06494484 0.05199485 0.04013467 0.03056644 0.01989957 0.01501649 
mean(sessionResultsSD) 0.8406548 
Readinf file:  C:\Users\FZ\Documents\Leiden\PhD\Fire proxies\7x7.txt 
sessionResultsMean 24.29139 23.82278 21.04917 18.79611 17.06361 14.93611 12.61444 11.09944 10.36361 9.256111 8.768056 7.783056 7.435278 7.070556 6.343333 5.976667 5.795 5.297778 5.165556 4.406111 4.819444 4.604722 4.456111 4.232778 4.048056 3.815 3.788889 3.894722 3.342222 3.514722 3.306944 3.318889 3.102222 3.005556 2.873056 2.88 2.589444 2.689444 2.601111 2.575833 2.490556 2.527222 2.556667 2.353889 2.259722 2.303889 2.366389 2.411667 2.200556 2.005 2.003056 1.888333 2.015278 2.013611 1.8025 1.826389 1.784722 1.829444 1.784444 1.763056 1.865278 1.753333 1.757222 1.679722 1.646111 1.785556 1.603889 1.588056 1.652222 1.657222 1.581389 1.513333 1.615833 1.506111 1.502778 1.449444 1.522222 1.445556 1.399167 1.468889 1.439722 1.371111 1.366389 1.337778 1.360556 1.291944 1.264167 1.219167 1.21 1.220556 1.193333 1.185556 1.169444 1.141389 1.120833 1.099722 1.061389 1.051389 1.029444 1.018611 
mean(sessionResultsMean) 3.951256 
sessionResultsSD 3.271217 3.896845 2.683453 3.001616 2.367001 2.447488 1.807595 2.286266 1.57296 1.691928 1.753008 1.397282 1.282084 1.396933 1.130955 0.9799582 1.125605 1.192768 1.016016 1.283285 0.9648326 1.152894 0.8090098 1.018241 1.023864 0.8015592 1.009662 1.116889 0.7167667 0.7343798 0.7663389 0.6467793 0.7470021 0.67888 0.7037791 0.5595462 0.5428344 0.5491064 0.6542659 0.568023 0.7873909 0.6436059 0.5601313 0.7268612 0.5968672 0.5267587 0.4727259 0.6119562 0.5914984 0.4665312 0.3956388 0.3399036 0.4430556 0.5975624 0.441887 0.3100726 0.387824 0.4560667 0.4013014 0.3644373 0.4521875 0.3698568 0.3871112 0.2927826 0.3710342 0.4354058 0.3456679 0.3039702 0.2707211 0.3052363 0.3146007 0.2716453 0.284576 0.3035702 0.2374265 0.2299627 0.2933681 0.2448486 0.2342587 0.2203482 0.1883418 0.1633687 0.1949615 0.1736433 0.1699805 0.1334138 0.1485426 0.1221054 0.08454295 0.1092848 0.07821647 0.09266523 0.08334291 0.06610697 0.06546145 0.05385002 0.0394213 0.02887443 0.02282002 0.01019055 
mean(sessionResultsSD) 0.716687 
Readinf file:  C:\Users\FZ\Documents\Leiden\PhD\Fire proxies\8x8.txt 
sessionResultsMean 21.21028 19.57083 17.85583 15.28778 13.68 11.60389 10.04417 8.585 8.436944 7.378056 6.821389 6.339722 5.865556 5.57 5.088889 4.995 4.630278 4.104722 3.8025 3.857222 3.728056 3.597222 3.788333 3.479444 3.374167 3.015556 2.9925 3.068889 2.775278 2.835 2.722778 2.675278 2.620556 2.376944 2.433611 2.173056 2.085833 2.316667 2.160278 2.296944 2.22 2.202778 2.005278 2.066111 2.116111 1.927778 1.938611 1.852222 1.756944 1.742778 1.8175 1.724167 1.761667 1.705278 1.676667 1.570556 1.721111 1.623889 1.630278 1.614444 1.536111 1.584722 1.461667 1.582778 1.536389 1.494444 1.381667 1.498333 1.420833 1.428889 1.426667 1.467222 1.364722 1.375 1.391667 1.32 1.359167 1.331667 1.293889 1.32 1.358611 1.247778 1.263056 1.224167 1.2225 1.263333 1.175833 1.183611 1.162222 1.184722 1.1175 1.138056 1.096667 1.100278 1.085556 1.063611 1.049444 1.039722 1.021944 1.011944 
mean(sessionResultsMean) 3.29505 
sessionResultsSD 3.619391 3.007542 2.385632 2.342969 1.932609 2.064307 1.629407 1.414375 1.637121 1.447482 1.349744 1.373143 1.428349 1.125811 1.236764 1.18939 1.218556 0.8905977 0.9369827 0.8193182 0.940272 0.8456145 0.7646106 0.7953882 0.9449132 0.7335479 0.7941366 0.8062642 0.5221185 0.7236078 0.6013432 0.5720522 0.756608 0.4822306 0.5389409 0.4758169 0.4700368 0.6002993 0.5095058 0.5288627 0.4506572 0.596828 0.4861318 0.4772503 0.5626843 0.5231624 0.4255236 0.4209603 0.4766335 0.3266993 0.4760215 0.3713929 0.3866461 0.4003799 0.3711611 0.4355642 0.4408811 0.3841678 0.3454444 0.3873597 0.2739953 0.4167821 0.3280442 0.3098861 0.3116625 0.3349839 0.1803493 0.2643614 0.2154447 0.247204 0.1993452 0.2593365 0.2047062 0.1860046 0.2327888 0.1718253 0.2049828 0.1512781 0.1442701 0.1568457 0.184706 0.1309217 0.1754262 0.1420861 0.131546 0.1587728 0.0960511 0.1056698 0.0882659 0.08532346 0.05966662 0.08225403 0.0579255 0.06404632 0.06801557 0.0386855 0.03238103 0.02558542 0.01888706 0.01109074 
mean(sessionResultsSD) 0.6175261 
Readinf file:  C:\Users\FZ\Documents\Leiden\PhD\Fire proxies\9x9.txt 
sessionResultsMean 16.60778 15.41667 14.19722 12.51139 11.00167 9.248611 8.365556 7.385 7.018333 6.583889 5.940556 5.133611 4.82 4.771389 4.306667 4.176667 3.813889 3.720278 3.387778 3.332222 3.263889 3.026944 2.910278 2.789444 2.815278 2.785 2.625278 2.534722 2.5175 2.458333 2.660556 2.297778 2.183056 2.16 2.123056 1.966389 2.0625 1.890556 2.063333 2.001667 2.074444 1.823333 1.843056 1.851111 1.747778 1.765278 1.733333 1.561389 1.586111 1.734167 1.4625 1.5925 1.613889 1.488333 1.445 1.569722 1.460556 1.501111 1.378611 1.525278 1.491389 1.416111 1.450556 1.440278 1.375833 1.469167 1.342222 1.425556 1.376944 1.367778 1.294722 1.336389 1.299167 1.299167 1.365556 1.234167 1.243056 1.266111 1.255 1.203889 1.28 1.241944 1.150278 1.179722 1.174167 1.163889 1.129722 1.16 1.147778 1.129722 1.120278 1.102222 1.100556 1.094722 1.060278 1.053889 1.036111 1.031389 1.019722 1.0125 
mean(sessionResultsMean) 2.829742 
sessionResultsSD 2.87249 2.097617 2.453234 2.576131 1.565444 1.718125 1.807675 1.289406 1.441982 1.218045 1.514045 1.180778 1.080861 1.221 0.8324605 0.9073624 0.6651971 0.8699283 0.780156 0.6940315 0.8570095 0.6887043 0.6641716 0.6933625 0.6215829 0.7092486 0.7104228 0.6680413 0.6593105 0.6513359 0.5486396 0.5444994 0.5122797 0.5008154 0.4650201 0.3748658 0.5340053 0.4213287 0.4865214 0.5026386 0.7277772 0.3883566 0.4678509 0.3600682 0.4932928 0.3439828 0.3676254 0.365774 0.3777031 0.5534001 0.2595656 0.3377534 0.2914189 0.3107478 0.2541099 0.3028005 0.3305845 0.2919148 0.2407651 0.3163753 0.2597107 0.2382782 0.3019567 0.2574287 0.2055195 0.2977176 0.2168648 0.2756734 0.2360949 0.1950505 0.1599731 0.1914289 0.2169025 0.1901596 0.186207 0.1450054 0.1325964 0.1415049 0.1474496 0.1512042 0.1977314 0.1318612 0.120354 0.1242156 0.1170836 0.1101273 0.1131168 0.09814857 0.09893914 0.08280532 0.09112124 0.05744118 0.06961626 0.04524747 0.03900605 0.03472203 0.03120607 0.01953523 0.01554923 0.0104382 
mean(sessionResultsSD) 0.5373663 
Readinf file:  C:\Users\FZ\Documents\Leiden\PhD\Fire proxies\10x10.txt 
sessionResultsMean 14.11167 12.92806 11.64806 10.23444 9.728333 7.966944 6.895 6.108056 5.344444 5.018611 4.847778 4.765833 4.151389 4.154444 3.789722 3.475556 3.258889 3.357222 3.223611 3.154722 2.906389 2.985833 2.732222 2.425 2.601111 2.398611 2.441944 2.166389 2.219444 2.2025 2.032222 2.124167 2.073611 2.008611 1.987222 1.943056 1.7275 1.885556 1.774167 1.646111 1.750833 1.755556 1.8425 1.704444 1.628056 1.575278 1.605 1.483611 1.589722 1.564167 1.518333 1.451111 1.381944 1.419167 1.554722 1.396389 1.381389 1.425833 1.463889 1.494722 1.382222 1.382778 1.416389 1.377778 1.262222 1.418889 1.382222 1.315278 1.335833 1.241667 1.315556 1.279167 1.345833 1.2525 1.244444 1.209167 1.220278 1.206111 1.186111 1.18 1.168889 1.255 1.179167 1.18 1.127778 1.165833 1.155 1.120278 1.136389 1.086667 1.096111 1.078056 1.084722 1.063056 1.059167 1.041389 1.028056 1.021389 1.011111 1.008056 
mean(sessionResultsMean) 2.514517 
sessionResultsSD 2.451341 2.203545 1.711682 2.000639 1.461525 1.83747 1.414533 1.515086 1.384395 1.004794 1.279581 1.134306 0.9803825 0.9692018 1.066852 0.8992199 0.8717164 0.7557118 0.7506067 0.9509641 0.6375904 0.6702281 0.7698763 0.6562549 0.6155968 0.6078631 0.6384904 0.6033808 0.5879348 0.5149357 0.5007549 0.6534185 0.5945679 0.5569333 0.5252428 0.4553013 0.3681602 0.4079017 0.4654507 0.4445268 0.5060617 0.3943284 0.3765031 0.3777057 0.3259269 0.3828988 0.5481578 0.270487 0.3822679 0.3506572 0.3729375 0.2645456 0.3393147 0.2875793 0.3768167 0.3280595 0.2466508 0.3420089 0.3055704 0.4000687 0.2710906 0.2345201 0.3039372 0.3179822 0.1569698 0.2865515 0.259925 0.2036436 0.3096636 0.158235 0.2272054 0.2023893 0.2206177 0.1855683 0.1779692 0.1618758 0.1514408 0.1493109 0.1431269 0.1490005 0.138926 0.147936 0.1463435 0.1541973 0.09570102 0.1077538 0.09406731 0.07671049 0.08992556 0.0576354 0.06476207 0.05277198 0.05071724 0.04541651 0.04613148 0.02675661 0.02746326 0.01852865 0.01263497 0.008328543 
mean(sessionResultsSD) 0.5083024 
Readinf file:  C:\Users\FZ\Documents\Leiden\PhD\Fire proxies\11x11.txt 
sessionResultsMean 11.78583 11.13333 9.626667 8.540278 7.515833 6.858889 6.155278 5.338056 5.283889 4.690556 4.070833 3.953056 3.553611 3.649444 3.276389 3.083611 2.826667 2.678056 2.639444 2.7025 2.3775 2.585278 2.3475 2.351111 2.113333 2.211389 2.1325 1.975278 2.123333 1.938611 1.886389 1.843056 1.750833 1.862222 1.751389 1.649444 1.663056 1.705556 1.617778 1.563889 1.598611 1.606667 1.562222 1.525556 1.449722 1.493056 1.513611 1.426389 1.476389 1.521111 1.415556 1.309722 1.392222 1.367222 1.360278 1.441944 1.3575 1.349722 1.398056 1.304167 1.327778 1.320278 1.451111 1.28 1.243889 1.243611 1.280278 1.231111 1.277778 1.209722 1.2525 1.253056 1.266944 1.188611 1.218056 1.226944 1.24 1.161111 1.164444 1.171667 1.141389 1.134167 1.119722 1.121944 1.148611 1.100833 1.109722 1.081389 1.083889 1.096944 1.088056 1.051389 1.063889 1.060556 1.033611 1.033333 1.024167 1.021389 1.010833 1.004722 
mean(sessionResultsMean) 2.242208 
sessionResultsSD 1.935726 1.933145 1.736799 1.732083 1.260176 1.255724 1.628264 1.258393 1.360756 1.018478 1.012708 0.7768085 1.189479 1.136056 0.9248462 0.8684759 0.4678372 0.577626 0.5314529 0.8332131 0.5618463 0.8141137 0.5767616 0.5126407 0.5457191 0.6636191 0.7169819 0.6243099 0.5606997 0.4736621 0.4253885 0.5066752 0.3505698 0.454573 0.4185937 0.3559829 0.4154965 0.3616515 0.4804748 0.4595013 0.3094851 0.3142253 0.3246921 0.5089145 0.2696003 0.2857829 0.4040355 0.3868782 0.3890508 0.4413479 0.2526937 0.27051 0.2601662 0.2541507 0.2815502 0.2927074 0.29459 0.2641356 0.3176835 0.2005709 0.3216362 0.1842153 0.3547079 0.2231952 0.1570339 0.1983853 0.2402952 0.2072204 0.1974858 0.1464144 0.2246768 0.1844076 0.1907397 0.1399145 0.1563025 0.1311912 0.1920523 0.1347861 0.158128 0.1746178 0.1185699 0.1203513 0.1008224 0.1141872 0.1047503 0.06746469 0.1067206 0.06856784 0.06193454 0.07328771 0.09059413 0.03834978 0.04351274 0.04023002 0.05111231 0.03040279 0.0290618 0.0212947 0.01181555 0.005657588 
mean(sessionResultsSD) 0.4525617 
Readinf file:  C:\Users\FZ\Documents\Leiden\PhD\Fire proxies\12x12.txt 
sessionResultsMean 10.51889 9.833056 9.037778 7.507222 6.438611 5.69 5.455278 5.099444 4.324722 3.981667 3.659444 3.7925 3.401667 3.141944 2.823889 2.838611 2.646389 2.571111 2.518889 2.111111 2.326389 2.207778 2.023333 1.927222 2.085 1.890556 1.916944 1.825278 1.745556 1.781667 1.777778 1.706389 1.701389 1.619444 1.595278 1.609167 1.638333 1.604167 1.603889 1.466389 1.495556 1.430278 1.519444 1.411667 1.430833 1.378611 1.358056 1.368889 1.260556 1.4325 1.257222 1.381111 1.340556 1.314722 1.281389 1.331389 1.271389 1.302778 1.355278 1.226667 1.228056 1.27 1.297222 1.203333 1.196111 1.223611 1.246944 1.158056 1.203056 1.212222 1.206667 1.153889 1.237778 1.216667 1.138056 1.135278 1.181944 1.128889 1.154167 1.122778 1.123333 1.154444 1.13 1.104722 1.133889 1.087778 1.095 1.087778 1.081389 1.073889 1.070556 1.0575 1.043611 1.044167 1.034167 1.02 1.016944 1.016111 1.008889 1.003889 
mean(sessionResultsMean) 2.058958 
sessionResultsSD 2.288863 1.508222 2.068412 1.645382 1.256002 1.327374 1.457082 1.394564 0.9508705 0.8644517 0.9101591 1.143016 0.9580157 0.7834632 0.6973669 0.576036 0.6207757 0.6819608 0.6050709 0.4357818 0.6423402 0.6068571 0.5521874 0.336735 0.5690257 0.4173886 0.3958809 0.4054967 0.4062947 0.3554205 0.4135825 0.3753777 0.3218725 0.3150468 0.4012712 0.4638376 0.4164747 0.5539122 0.3818295 0.3117317 0.2863993 0.3856097 0.2719161 0.2962457 0.2962259 0.2256821 0.276857 0.3049789 0.2236489 0.3641656 0.2281205 0.2530365 0.2355776 0.2764693 0.2515439 0.2294388 0.2298142 0.2035877 0.3141345 0.182907 0.186602 0.2719537 0.1784798 0.1617019 0.1809105 0.1665816 0.1839004 0.1212657 0.166314 0.1828459 0.1301782 0.1363476 0.1586994 0.1617375 0.1217033 0.1337759 0.1848045 0.1281076 0.1250814 0.0972794 0.1263699 0.1157545 0.122623 0.07667926 0.1127404 0.0760222 0.0799485 0.07194391 0.06607798 0.06846474 0.08321064 0.04422329 0.03869788 0.03261804 0.02527151 0.02301507 0.02058569 0.01956585 0.01236679 0.006467326 
mean(sessionResultsSD) 0.4055271 
Readinf file:  C:\Users\FZ\Documents\Leiden\PhD\Fire proxies\13x13.txt 
sessionResultsMean 8.894167 8.19 7.241667 6.608889 5.48 5.255556 4.677778 4.2475 3.750556 3.854444 3.182222 3.0325 2.9775 2.798056 2.558333 2.490833 2.483056 2.2275 2.243333 2.081389 2.122778 1.9475 1.965556 1.781111 2.155556 1.909444 1.831111 1.785278 1.68 1.694722 1.6575 1.561111 1.639722 1.571944 1.589722 1.596667 1.565556 1.413889 1.4275 1.41 1.513611 1.438333 1.391111 1.388611 1.374444 1.403333 1.309167 1.293611 1.341667 1.335 1.3075 1.339722 1.278889 1.153056 1.301944 1.265833 1.281667 1.199167 1.266111 1.231389 1.273333 1.191667 1.178056 1.267222 1.1675 1.179444 1.204167 1.161667 1.203056 1.154444 1.184444 1.1325 1.118056 1.103889 1.165 1.161111 1.139444 1.128889 1.107222 1.117222 1.114722 1.093889 1.126944 1.112222 1.079167 1.086667 1.07 1.090556 1.0475 1.044722 1.073333 1.045556 1.031389 1.043056 1.029167 1.021944 1.021111 1.013611 1.0075 1.006111 
mean(sessionResultsMean) 1.894936 
sessionResultsSD 1.563422 1.675973 1.673154 1.421136 1.355927 1.180901 0.8927183 1.035105 1.179291 0.990389 0.7258788 0.6758504 0.8266055 0.7053086 0.6290729 0.6529162 0.6939237 0.5758475 0.7187866 0.5096045 0.4869019 0.5896625 0.5539381 0.4312835 0.6436744 0.5287054 0.4805256 0.3680075 0.3142802 0.4122262 0.4166974 0.3198219 0.4186258 0.4043968 0.3482763 0.3926199 0.4360697 0.2351869 0.2830302 0.3360977 0.3648629 0.3341628 0.2910127 0.2909514 0.3062483 0.3777809 0.3332281 0.2028141 0.3609401 0.2728662 0.2547287 0.2448481 0.2155557 0.1233217 0.2693443 0.2011741 0.2186733 0.2097292 0.2240768 0.1896216 0.2057646 0.1999641 0.1466987 0.210454 0.1244018 0.17205 0.1631783 0.1100897 0.2053695 0.1352721 0.2136475 0.1100625 0.09100028 0.1074953 0.1320774 0.1433442 0.1149699 0.1061954 0.111712 0.09566598 0.08686988 0.08576714 0.1437005 0.09844902 0.06177259 0.05385521 0.06098646 0.08837435 0.04294867 0.04044078 0.07082573 0.03061732 0.02933517 0.03405001 0.02686974 0.02461225 0.01966352 0.01375123 0.01123376 0.008456938 
mean(sessionResultsSD) 0.3729977 
Readinf file:  C:\Users\FZ\Documents\Leiden\PhD\Fire proxies\14x14.txt 
sessionResultsMean 8.074722 7.390556 6.251667 5.650556 5.188611 4.391667 4.408333 3.982778 3.283611 3.391944 2.860833 2.893056 2.595278 2.587222 2.224444 2.228333 2.186389 2.141944 2.116111 2.041389 2.016389 1.849722 1.836111 1.856944 1.825556 1.716389 1.611944 1.756111 1.583889 1.613056 1.5825 1.541944 1.541944 1.578333 1.605278 1.409444 1.436667 1.436944 1.408889 1.475833 1.369722 1.337222 1.333889 1.352222 1.364444 1.221111 1.245 1.279167 1.296111 1.261389 1.235 1.303056 1.299167 1.267222 1.306944 1.247778 1.213889 1.190556 1.227778 1.180278 1.196944 1.1525 1.143611 1.188611 1.135 1.185278 1.175 1.199444 1.214444 1.163333 1.168056 1.1825 1.133611 1.113056 1.117222 1.123333 1.150833 1.084167 1.1 1.118056 1.080556 1.081944 1.112222 1.102778 1.080833 1.099167 1.039722 1.054444 1.081389 1.070278 1.051667 1.039722 1.044167 1.033333 1.028056 1.025278 1.017778 1.013889 1.005278 1.005556 
mean(sessionResultsMean) 1.782183 
sessionResultsSD 1.488267 1.461755 1.452952 1.209717 1.002957 0.9541952 1.130081 0.854672 0.6398391 0.8675131 0.7653198 0.8227578 0.7253374 0.6678823 0.5680887 0.5841644 0.500414 0.5113767 0.4649853 0.6203929 0.5821395 0.3922958 0.503105 0.5114966 0.4796078 0.5599094 0.3399888 0.5530347 0.3472175 0.4360694 0.4208773 0.4251914 0.3432399 0.3117019 0.3392893 0.3118718 0.3442856 0.3504764 0.3117505 0.3205475 0.3619504 0.2529115 0.2976515 0.2964746 0.2848668 0.191382 0.1992034 0.2123549 0.2380449 0.2876321 0.2167926 0.2489584 0.2969783 0.2116227 0.2518807 0.1894984 0.1742297 0.1700481 0.1930464 0.2040594 0.1683177 0.12847 0.1357307 0.1947157 0.1219337 0.1574717 0.1649045 0.1432373 0.181257 0.1555118 0.1531921 0.147478 0.1151062 0.0864277 0.1334757 0.1234366 0.1290688 0.09367829 0.08894873 0.1024855 0.08666704 0.08835673 0.1299818 0.1091225 0.1103623 0.07906754 0.04407866 0.05638084 0.09067339 0.07561001 0.05143534 0.03955471 0.04426659 0.03404415 0.02907278 0.03504809 0.02292472 0.01795766 0.009904557 0.006317484 
mean(sessionResultsSD) 0.3414203 
Readinf file:  C:\Users\FZ\Documents\Leiden\PhD\Fire proxies\15x15.txt 
sessionResultsMean 6.852222 6.290278 6.194444 5.418056 4.706389 4.1975 3.692778 3.422222 3.046389 2.860278 2.705556 2.438611 2.573611 2.206389 2.179444 1.9775 2.190556 2.0075 1.8025 2.103056 1.753333 1.803056 1.743889 1.812778 1.564444 1.673333 1.671667 1.622222 1.538333 1.425556 1.455278 1.486389 1.371667 1.483333 1.468889 1.441389 1.363333 1.346667 1.427222 1.346111 1.363333 1.412222 1.325833 1.295 1.330556 1.276111 1.250556 1.200833 1.219444 1.182222 1.201389 1.156389 1.136111 1.195556 1.221111 1.161111 1.193056 1.242778 1.169444 1.166389 1.143333 1.165556 1.135556 1.12 1.209444 1.133611 1.1575 1.120278 1.148056 1.143333 1.091111 1.094722 1.141667 1.13 1.130278 1.095833 1.099167 1.101389 1.095556 1.085833 1.051944 1.081944 1.053889 1.06 1.0525 1.071389 1.058333 1.058333 1.043611 1.033889 1.058056 1.032222 1.033889 1.021111 1.025 1.014444 1.006944 1.007778 1.008056 1.005556 
mean(sessionResultsMean) 1.676847 
sessionResultsSD 1.503979 1.246011 1.686273 1.29093 0.9437602 1.001142 0.8682394 0.8275585 0.7316127 0.7706036 0.6378669 0.5586248 0.6541025 0.6175463 0.5355277 0.4416105 0.7624532 0.5069174 0.4219444 0.6214072 0.3790654 0.4560654 0.4067671 0.5532892 0.4235067 0.4880242 0.4020875 0.3985987 0.284275 0.2755953 0.3479929 0.3484674 0.3083574 0.4655467 0.3533429 0.3032983 0.2826699 0.2746959 0.3752836 0.2416293 0.3179767 0.3384926 0.3131256 0.2597025 0.3470064 0.2871092 0.1996277 0.2097635 0.2102194 0.2041093 0.2172415 0.1748519 0.1025847 0.2446921 0.2836943 0.1703239 0.2300683 0.2685167 0.1579068 0.1826723 0.1857521 0.1672795 0.1819821 0.1254227 0.2089902 0.1315885 0.1794435 0.1072042 0.1433835 0.1508501 0.1091796 0.1015088 0.1350465 0.1095445 0.1584238 0.09014542 0.102211 0.09767614 0.08469387 0.0890335 0.05278105 0.0821783 0.06024111 0.05254081 0.05567205 0.08486194 0.05488581 0.06068731 0.0440243 0.0415189 0.05653989 0.04286961 0.0330399 0.02073059 0.02936101 0.02075368 0.008499305 0.01135742 0.009150543 0.006317484 
mean(sessionResultsSD) 0.3220373 
Readinf file:  C:\Users\FZ\Documents\Leiden\PhD\Fire proxies\16x16.txt 
sessionResultsMean 6.7175 5.762778 5.463611 4.745278 4.238889 3.563611 3.075278 3.168889 2.949167 2.606944 2.619722 2.333611 2.431667 2.123611 2.060833 1.891389 1.9175 1.940278 1.745 1.780833 1.671944 1.622222 1.610833 1.647222 1.605833 1.530833 1.608889 1.539444 1.456111 1.416389 1.393333 1.456944 1.472222 1.411389 1.423889 1.317778 1.311944 1.314167 1.255833 1.334444 1.289722 1.265556 1.209167 1.233333 1.208056 1.2225 1.175556 1.245 1.171389 1.148611 1.214167 1.178611 1.131944 1.190833 1.164722 1.139722 1.220833 1.1625 1.125833 1.112778 1.17 1.179444 1.123333 1.204444 1.130556 1.150278 1.141667 1.072222 1.129722 1.13 1.095278 1.118889 1.093611 1.075556 1.075556 1.081944 1.056944 1.080278 1.096111 1.086667 1.104167 1.065556 1.070556 1.063333 1.046111 1.0575 1.035556 1.055278 1.044444 1.043056 1.031944 1.024167 1.032222 1.019167 1.017778 1.020556 1.010556 1.008333 1.006111 1.004444 
mean(sessionResultsMean) 1.594022 
sessionResultsSD 1.664052 1.200391 1.194088 1.280882 0.9729319 0.8085584 0.8963487 0.8680304 0.7620719 0.5553514 0.7357441 0.5517279 0.641461 0.6750234 0.5038223 0.4291603 0.4500923 0.490836 0.3758362 0.5581817 0.3622347 0.40536 0.3829905 0.4731201 0.4547648 0.3442199 0.4510998 0.4359884 0.4047428 0.2782461 0.3389357 0.3871133 0.4363639 0.2919701 0.3795776 0.2168957 0.2838626 0.2488109 0.255609 0.258456 0.2680342 0.2300439 0.2184098 0.2023213 0.2025399 0.2857918 0.1461664 0.2755837 0.1780412 0.2373533 0.270307 0.1749888 0.153239 0.16993 0.1375184 0.1311912 0.2033219 0.2057571 0.1426244 0.1289832 0.1643022 0.1454076 0.1192128 0.1926789 0.1547822 0.1548773 0.1755942 0.09095421 0.1144427 0.1312627 0.1022422 0.1295426 0.09570977 0.07696759 0.08607372 0.1172417 0.06858181 0.0971205 0.0988132 0.1202368 0.1067356 0.07916994 0.07916994 0.08545013 0.06055828 0.05857299 0.04398348 0.04582593 0.05958563 0.04305633 0.03556356 0.02527151 0.03479093 0.02418697 0.02713431 0.0248302 0.01450547 0.01158014 0.007236208 0.005678712 
mean(sessionResultsSD) 0.2997603 
Readinf file:  C:\Users\FZ\Documents\Leiden\PhD\Fire proxies\17x17.txt 
sessionResultsMean 5.803056 5.512222 4.981667 4.276111 3.757222 3.025556 3.151389 2.740833 2.578889 2.526667 2.351389 2.337778 1.988611 2.0675 1.998889 1.860556 1.835833 1.813056 1.746667 1.676111 1.693889 1.588889 1.563333 1.55 1.578889 1.501111 1.398889 1.514722 1.493889 1.456111 1.433611 1.535556 1.419167 1.297222 1.313333 1.293333 1.296944 1.322222 1.29 1.194722 1.3 1.206667 1.1725 1.247222 1.168611 1.154167 1.214722 1.115278 1.136111 1.177778 1.165278 1.149444 1.192222 1.160556 1.098056 1.101111 1.2 1.201111 1.140833 1.106111 1.141389 1.092778 1.125833 1.138611 1.196667 1.160556 1.118889 1.085833 1.162778 1.103333 1.089722 1.081111 1.097222 1.082222 1.070833 1.084722 1.086111 1.071944 1.085833 1.055833 1.065556 1.040556 1.071944 1.0625 1.045833 1.034722 1.028056 1.045556 1.046389 1.030833 1.032222 1.025278 1.024167 1.019444 1.017222 1.010556 1.011667 1.007778 1.006389 1.0025 
mean(sessionResultsMean) 1.52935 
sessionResultsSD 1.446037 1.294332 1.122165 1.301853 0.9941369 0.8148347 0.7149173 0.685633 0.5773865 0.5425673 0.5175562 0.5341128 0.5067952 0.4562694 0.5628197 0.5472805 0.4699298 0.4964176 0.391869 0.3764928 0.4484004 0.355925 0.3501546 0.4319163 0.3828566 0.4124542 0.2807415 0.3170346 0.3786124 0.3953388 0.3104076 0.4476895 0.2907181 0.2559384 0.2415091 0.2358485 0.3023415 0.2634535 0.3102141 0.2379519 0.2333846 0.1775391 0.1386019 0.2347589 0.1839681 0.1714507 0.1787794 0.1432398 0.1373555 0.2263141 0.1325964 0.1816133 0.1867746 0.167697 0.1509181 0.1380927 0.2056668 0.2085313 0.1670162 0.1536736 0.193618 0.09475552 0.2055778 0.1657805 0.1667758 0.1658736 0.1656714 0.0956714 0.15212 0.1307509 0.1050379 0.09222488 0.1339664 0.09242718 0.08054978 0.07728274 0.09629967 0.08239365 0.06865393 0.07441181 0.07358933 0.05801363 0.09459744 0.08208111 0.05887475 0.0390919 0.06222577 0.05813733 0.06412853 0.03355886 0.03820276 0.02964374 0.03299759 0.02564618 0.03008078 0.01694217 0.01602202 0.01311848 0.01109074 0.003884097 
mean(sessionResultsSD) 0.2780265 
Readinf file:  C:\Users\FZ\Documents\Leiden\PhD\Fire proxies\18x18.txt 
sessionResultsMean 5.814722 4.925 4.528333 4.01 3.748333 3.094167 3.099167 2.805 2.420556 2.228333 2.31 2.081389 2.067222 1.897778 1.761389 1.892222 1.676389 1.772778 1.541111 1.529167 1.616111 1.572778 1.5875 1.548889 1.398889 1.311944 1.414167 1.421944 1.446944 1.411667 1.282222 1.383611 1.348333 1.3725 1.3 1.163056 1.2025 1.247778 1.261667 1.273333 1.280556 1.165278 1.198056 1.254444 1.207778 1.176389 1.220556 1.156111 1.126944 1.109444 1.1425 1.113611 1.111111 1.170556 1.150833 1.145278 1.129167 1.1175 1.086667 1.121667 1.095556 1.151389 1.054722 1.149722 1.130833 1.110556 1.172222 1.111389 1.083611 1.067778 1.100278 1.084444 1.081667 1.063611 1.083611 1.083333 1.063889 1.047222 1.057778 1.048056 1.041389 1.056111 1.043056 1.046667 1.045278 1.033056 1.033611 1.026389 1.024722 1.033333 1.037778 1.031111 1.026111 1.023056 1.021389 1.012778 1.011111 1.01 1.001667 1.002222 
mean(sessionResultsMean) 1.483558 
sessionResultsSD 1.594248 1.048103 1.202909 0.9196722 0.8961668 0.8527961 0.6730526 0.744091 0.5549573 0.4521797 0.5539453 0.545952 0.4796827 0.5799819 0.4542081 0.475642 0.4365107 0.3766721 0.3091433 0.3771474 0.4337748 0.427704 0.4071896 0.4411146 0.3220336 0.2289477 0.3650969 0.3754147 0.3526275 0.3788822 0.2212678 0.3518457 0.2997956 0.3039503 0.271737 0.1630892 0.2040907 0.220196 0.2270036 0.2274757 0.1919393 0.1929937 0.1891791 0.217975 0.2022376 0.1699967 0.2180519 0.1674541 0.1428145 0.1641292 0.1597914 0.1059866 0.1656771 0.1769491 0.1560306 0.1575629 0.1936584 0.1265394 0.09717267 0.1370111 0.1232489 0.1615609 0.0623488 0.1691409 0.1537237 0.1482325 0.1967326 0.1318249 0.09221319 0.08912982 0.09319477 0.07773535 0.08322982 0.07072704 0.09069451 0.1026936 0.1085063 0.05627882 0.08199889 0.05237114 0.03824974 0.06576012 0.07172222 0.06153372 0.04842754 0.04073577 0.0411452 0.03655962 0.03697644 0.03569239 0.03973893 0.03193424 0.02876225 0.02482538 0.03458036 0.01747101 0.01727806 0.01283553 0.004035285 0.004340254 
mean(sessionResultsSD) 0.2592164 
Readinf file:  C:\Users\FZ\Documents\Leiden\PhD\Fire proxies\19x19.txt 
sessionResultsMean 4.975556 4.333333 4.086667 3.690278 3.330278 3.082778 2.653333 2.546389 2.074167 2.337778 2.079444 2.162778 1.853611 1.707778 1.843333 1.673056 1.5425 1.671389 1.39 1.551667 1.445278 1.438056 1.42 1.43 1.475278 1.456667 1.350833 1.359722 1.398056 1.333333 1.278333 1.259167 1.378611 1.346389 1.273611 1.272778 1.278611 1.255556 1.251389 1.220556 1.164722 1.2275 1.143056 1.202222 1.12 1.123611 1.151944 1.1725 1.118611 1.150833 1.0875 1.118889 1.109444 1.148611 1.1175 1.094722 1.099444 1.110833 1.105833 1.070556 1.100278 1.11 1.0975 1.1 1.0925 1.089444 1.116944 1.094444 1.077778 1.093333 1.083056 1.103611 1.071389 1.060278 1.053333 1.0475 1.066111 1.083611 1.088889 1.040278 1.054444 1.056944 1.048056 1.028333 1.036944 1.028333 1.028333 1.044722 1.0375 1.023333 1.025278 1.029722 1.023889 1.021389 1.011667 1.008056 1.006944 1.004722 1.001111 1.001667 
mean(sessionResultsMean) 1.423383 
sessionResultsSD 1.434893 1.104885 1.08247 0.9403067 0.74896 0.6729123 0.671026 0.5398962 0.5177609 0.7475334 0.5430144 0.6463045 0.5991161 0.3344445 0.4487979 0.4187916 0.2986428 0.3780665 0.2052519 0.360664 0.3409523 0.3220481 0.3261995 0.3322079 0.3328911 0.3645866 0.3168734 0.294726 0.3369323 0.2633868 0.2619336 0.1670305 0.3664359 0.2985011 0.2809406 0.2526956 0.300181 0.2223216 0.2714115 0.2550048 0.193026 0.2460429 0.1761672 0.2692221 0.1122864 0.1828505 0.151583 0.1773197 0.1431997 0.2137553 0.1043074 0.1674398 0.1235012 0.1717624 0.1332318 0.144677 0.1103576 0.1347118 0.1029067 0.08522939 0.1244814 0.1330889 0.1278347 0.1504623 0.08936102 0.1188009 0.1457982 0.1259891 0.1034217 0.108574 0.1123052 0.1144846 0.1065769 0.09358452 0.05734382 0.06232831 0.08313002 0.08561484 0.102538 0.04506718 0.06453983 0.05929355 0.07368526 0.04269423 0.05680187 0.03153178 0.04676304 0.04876263 0.04247774 0.02963701 0.0411452 0.03533388 0.02414568 0.02414072 0.01717612 0.01824211 0.01138901 0.009202733 0.003618104 0.004035285 
mean(sessionResultsSD) 0.2451998 
Readinf file:  C:\Users\FZ\Documents\Leiden\PhD\Fire proxies\20x20.txt 
sessionResultsMean 4.413333 4.333333 3.898333 3.626944 3.266944 2.794722 2.46 2.411111 2.290833 2.116944 1.986389 1.837778 1.883333 1.761111 1.589444 1.770278 1.648333 1.591389 1.569722 1.506944 1.474444 1.394444 1.375833 1.428333 1.440556 1.345833 1.2575 1.328889 1.3225 1.255833 1.279722 1.275278 1.265556 1.291111 1.260278 1.242778 1.2025 1.179444 1.161944 1.151667 1.227222 1.196667 1.183333 1.196389 1.149722 1.123056 1.104444 1.122778 1.123889 1.099167 1.125 1.074444 1.101111 1.131944 1.088611 1.148889 1.083056 1.100556 1.076944 1.080278 1.080833 1.102778 1.096667 1.0525 1.0625 1.063333 1.078333 1.102222 1.086389 1.076389 1.095833 1.066389 1.045833 1.055278 1.055 1.065833 1.046944 1.020833 1.062778 1.059167 1.078333 1.040833 1.036944 1.043056 1.033056 1.039722 1.023056 1.040278 1.029722 1.028889 1.029167 1.020278 1.016111 1.018056 1.013889 1.007778 1.01 1.003333 1.003889 1.0025 
mean(sessionResultsMean) 1.391239 
sessionResultsSD 1.31137 1.064705 0.8447193 1.009421 0.7922683 0.6719741 0.6798742 0.6479534 0.4740808 0.5492004 0.4683134 0.4279212 0.5164302 0.4887985 0.3018218 0.4321418 0.3811369 0.4132995 0.3976553 0.3837397 0.3545202 0.3172736 0.2105497 0.377597 0.4281617 0.2437902 0.2027038 0.2355979 0.3168039 0.295311 0.2136806 0.3442013 0.2242029 0.2794008 0.2875838 0.2738589 0.3015219 0.2127265 0.1821104 0.1484498 0.228196 0.1722429 0.1470658 0.237551 0.1573622 0.1491946 0.1432507 0.1750607 0.159031 0.1139114 0.1495203 0.1110714 0.1290945 0.1733582 0.1212065 0.2024483 0.09429318 0.1347435 0.1003987 0.1012017 0.09118604 0.1224419 0.1213667 0.08115397 0.09732411 0.07773124 0.09211229 0.1406392 0.1156666 0.1326145 0.1140669 0.08110478 0.05098409 0.07692247 0.08063446 0.06002673 0.07076089 0.03465415 0.09190756 0.07882488 0.08650848 0.07867284 0.05642118 0.04869383 0.03463572 0.05939846 0.03775826 0.05427524 0.04375148 0.0378248 0.04342552 0.03851179 0.02532673 0.02496006 0.02079978 0.01499255 0.01584165 0.006780635 0.007496274 0.004966362 
mean(sessionResultsSD) 0.2326024 
Readinf file:  C:\Users\FZ\Documents\Leiden\PhD\Fire proxies\21x21.txt 
sessionResultsMean 4.240278 3.846389 3.543056 3.358889 2.907778 2.528611 2.390833 2.201111 2.064444 1.898056 1.819167 1.632778 1.882222 1.658889 1.601944 1.554722 1.556944 1.563333 1.600278 1.408056 1.514444 1.443611 1.47 1.359167 1.354167 1.245278 1.3425 1.281111 1.202778 1.153611 1.201667 1.195 1.266667 1.248333 1.216389 1.229167 1.21 1.2375 1.186389 1.254167 1.174722 1.176389 1.171667 1.131111 1.146667 1.130556 1.145556 1.101111 1.161111 1.116944 1.119722 1.128333 1.076944 1.118889 1.087222 1.1625 1.147222 1.1 1.095278 1.091111 1.093056 1.072222 1.058889 1.083056 1.100833 1.079167 1.095278 1.0725 1.064444 1.064444 1.051944 1.071389 1.065833 1.063056 1.0675 1.081667 1.073056 1.065556 1.049167 1.027778 1.048056 1.0325 1.054444 1.025556 1.041111 1.035 1.037778 1.026389 1.015 1.024722 1.03 1.013333 1.018056 1.016667 1.011944 1.005833 1.005 1.001944 1.003333 1.002222 
mean(sessionResultsMean) 1.353025 
sessionResultsSD 1.379676 1.043704 0.8591381 0.8740921 0.8439211 0.6092073 0.5909452 0.545373 0.5210094 0.4931897 0.427694 0.4074259 0.4128836 0.4466507 0.5123227 0.3845725 0.4713694 0.4886234 0.4311588 0.3066979 0.3622311 0.4002674 0.3231164 0.3420229 0.289013 0.2377727 0.333501 0.2637496 0.1961963 0.1428984 0.2311826 0.2140156 0.2443617 0.2657978 0.2187946 0.2746536 0.2149735 0.2391891 0.2043526 0.3169671 0.2679699 0.1678989 0.213982 0.1790505 0.1853675 0.1523182 0.1666197 0.1070712 0.1920016 0.1540091 0.1729766 0.15942 0.1222922 0.1277182 0.1117548 0.2189398 0.1967082 0.126457 0.1422601 0.1326479 0.105502 0.08165943 0.07899432 0.1043472 0.1920018 0.1023608 0.1354127 0.0929804 0.09954238 0.08951052 0.0607537 0.112032 0.1039071 0.08105162 0.1106916 0.1102157 0.09717473 0.1061503 0.06803024 0.0538878 0.07237366 0.03959505 0.07788922 0.04214855 0.05706475 0.044226 0.04429813 0.04198632 0.02010509 0.02890758 0.04178718 0.01952501 0.02645057 0.02253137 0.02140686 0.01075458 0.01063141 0.008095258 0.005622206 0.004340254 
mean(sessionResultsSD) 0.2328812 
Readinf file:  C:\Users\FZ\Documents\Leiden\PhD\Fire proxies\22x22.txt 
sessionResultsMean 3.770556 3.974444 3.557778 2.935556 2.819444 2.520833 2.176944 2.099444 1.9275 1.775278 1.703056 1.693056 1.529444 1.513611 1.589444 1.692222 1.430833 1.453889 1.4325 1.361944 1.484722 1.283889 1.353333 1.436667 1.190556 1.301111 1.299444 1.211389 1.301389 1.294444 1.313333 1.1975 1.278056 1.201111 1.174722 1.097222 1.168333 1.185 1.167222 1.191667 1.185556 1.162222 1.131111 1.141111 1.185278 1.126389 1.127778 1.092222 1.089722 1.135 1.068889 1.101944 1.110556 1.110833 1.103333 1.096944 1.130833 1.099444 1.096667 1.109444 1.105 1.080556 1.046389 1.078333 1.065833 1.084722 1.051944 1.085278 1.066667 1.042778 1.071667 1.062222 1.045556 1.0925 1.073889 1.034444 1.053056 1.048056 1.043611 1.034722 1.022778 1.034722 1.021389 1.023611 1.031111 1.032222 1.025278 1.028056 1.011389 1.018611 1.025833 1.023056 1.018333 1.010556 1.008889 1.007778 1.004722 1.002222 1.000833 1.000278 
mean(sessionResultsMean) 1.321131 
sessionResultsSD 1.023455 1.398662 0.9925029 0.5914903 0.6700715 0.7507683 0.5566503 0.43211 0.4986579 0.4609382 0.4050536 0.3934393 0.3315522 0.3680973 0.4152039 0.5147858 0.3000251 0.3752249 0.3309567 0.2708338 0.4419463 0.2071048 0.3043081 0.3213999 0.2006901 0.2962063 0.3217598 0.1633504 0.2911291 0.3002101 0.2423702 0.2150264 0.2746426 0.2771013 0.153978 0.119352 0.1710403 0.2000527 0.2059918 0.1859531 0.1875933 0.1766511 0.1303902 0.1672394 0.2219912 0.1401642 0.1908884 0.1365091 0.1473697 0.170718 0.118942 0.1343118 0.1382175 0.1893494 0.121347 0.1249422 0.1566096 0.1271168 0.1309704 0.1528737 0.141736 0.166499 0.07349001 0.08508504 0.09034709 0.1258702 0.07595759 0.1231702 0.09039081 0.06754923 0.09955841 0.07785847 0.07283705 0.1169813 0.06557049 0.07097209 0.08931099 0.0623488 0.06453797 0.04719545 0.03758345 0.04221384 0.03464954 0.05076443 0.04824175 0.05291925 0.03619097 0.04055903 0.01901342 0.03069153 0.0358497 0.03331058 0.02565241 0.01530866 0.01665709 0.01636704 0.007793839 0.005762432 0.003354816 0.001521452 
mean(sessionResultsSD) 0.2139996 
Readinf file:  C:\Users\FZ\Documents\Leiden\PhD\Fire proxies\23x23.txt 
sessionResultsMean 3.580556 3.406389 3.069722 2.918333 2.579444 2.193611 2.033611 2.0175 2.039167 1.744722 1.685833 1.576667 1.723611 1.548611 1.602222 1.49 1.5625 1.3425 1.381389 1.3675 1.33 1.305278 1.307778 1.308889 1.248611 1.308056 1.257778 1.233333 1.228889 1.186667 1.255556 1.237778 1.211111 1.217222 1.149722 1.120278 1.148889 1.120278 1.101667 1.117778 1.124444 1.097778 1.180556 1.111111 1.099167 1.091389 1.071389 1.115833 1.097778 1.086389 1.111667 1.071944 1.065556 1.106667 1.076667 1.081111 1.083333 1.064444 1.084722 1.096944 1.053056 1.033333 1.062222 1.046944 1.085833 1.079722 1.065556 1.049722 1.083611 1.052222 1.068611 1.058333 1.068333 1.082222 1.045556 1.032222 1.043611 1.042778 1.029722 1.037222 1.021944 1.045556 1.019722 1.029722 1.038889 1.023056 1.022778 1.025556 1.026667 1.021111 1.015833 1.016389 1.010833 1.017778 1.008889 1.005556 1.011389 1.003889 1.001944 1.001389 
mean(sessionResultsMean) 1.286681 
sessionResultsSD 0.9873926 0.8164546 0.6857976 1.148834 0.6202124 0.5253656 0.5395182 0.4546079 0.40748 0.4077229 0.3958305 0.2482834 0.444911 0.4113167 0.4709214 0.4116444 0.3562237 0.2738031 0.2879416 0.362095 0.2572009 0.277341 0.2441944 0.2403196 0.2346645 0.3295292 0.2124471 0.2628134 0.1898241 0.29346 0.2866801 0.248489 0.2104358 0.2156356 0.161789 0.13304 0.2339046 0.1364345 0.14717 0.1603656 0.1508903 0.1225904 0.2370732 0.1549832 0.1356189 0.09645248 0.09427286 0.1771198 0.139236 0.1292382 0.2212988 0.1286067 0.108471 0.1246912 0.09986581 0.1532836 0.09894075 0.1032502 0.1472624 0.1340763 0.06109957 0.0434944 0.104925 0.08303058 0.1167108 0.1304223 0.09752034 0.07439035 0.09342574 0.07353073 0.09744542 0.08138528 0.117289 0.09556079 0.06575284 0.04573439 0.05478464 0.07850169 0.05478464 0.05578306 0.03351126 0.06142206 0.03545566 0.05359148 0.06771211 0.03130949 0.03732772 0.03608826 0.04826491 0.03077334 0.0255542 0.02382119 0.0217912 0.02713431 0.01592206 0.01263497 0.01797765 0.009472013 0.004736006 0.003842775 
mean(sessionResultsSD) 0.1971323 
Readinf file:  C:\Users\FZ\Documents\Leiden\PhD\Fire proxies\24x24.txt 
sessionResultsMean 3.942222 3.327778 2.7225 2.696944 2.500278 2.220833 2.140278 2.071389 1.855 1.775278 1.544444 1.564722 1.599444 1.521944 1.5 1.458889 1.413056 1.390556 1.490278 1.343611 1.390278 1.4075 1.246389 1.260833 1.234167 1.176667 1.230556 1.195556 1.203611 1.138889 1.145556 1.148611 1.155278 1.239167 1.131111 1.155 1.115833 1.123333 1.166111 1.147778 1.105 1.106389 1.095 1.200556 1.136111 1.1075 1.111667 1.101667 1.088611 1.053889 1.096667 1.084167 1.056667 1.081111 1.060278 1.090833 1.100278 1.064722 1.095556 1.053333 1.056667 1.073611 1.074167 1.056944 1.044722 1.068333 1.037222 1.060556 1.056944 1.033611 1.040556 1.029444 1.027778 1.018333 1.04 1.049722 1.026944 1.028889 1.045556 1.019722 1.032778 1.049444 1.029722 1.030278 1.021667 1.046111 1.012222 1.019722 1.013056 1.013889 1.013056 1.015 1.015833 1.011389 1.0075 1.007778 1.005833 1.000556 1.001944 1.001667 
mean(sessionResultsMean) 1.272208 
sessionResultsSD 1.165145 0.9618124 0.683481 0.5626441 0.6985051 0.5964043 0.5919968 0.769123 0.3819164 0.3458739 0.2970024 0.3332448 0.3430755 0.3615134 0.4277772 0.388107 0.2638744 0.307355 0.5576578 0.2751061 0.2560577 0.271043 0.1741521 0.2208499 0.2412189 0.1895801 0.2587856 0.2048705 0.2587796 0.1621416 0.1512517 0.1793197 0.2099932 0.2127987 0.2125373 0.1792331 0.1298088 0.1656058 0.1931159 0.1485552 0.1199577 0.13304 0.1397453 0.2415322 0.1941103 0.1483522 0.1759566 0.1585283 0.1447597 0.1413152 0.1754387 0.1285483 0.09885358 0.1212154 0.1186547 0.1248054 0.1687014 0.1254242 0.1187364 0.07732972 0.07572763 0.09052538 0.1828671 0.1039932 0.06199444 0.09413856 0.05984228 0.1097047 0.07905947 0.0518103 0.07120788 0.05186804 0.04367753 0.02647923 0.07864392 0.1057604 0.04969656 0.04702517 0.08046004 0.03484251 0.0404082 0.05835112 0.05381443 0.04482209 0.03422654 0.04515476 0.02130032 0.04368575 0.04051177 0.02692167 0.0212947 0.02010509 0.0255542 0.01875984 0.01301156 0.01577095 0.01333872 0.003042903 0.004736006 0.004035285 
mean(sessionResultsSD) 0.1923449 
Readinf file:  C:\Users\FZ\Documents\Leiden\PhD\Fire proxies\25x25.txt 
sessionResultsMean 3.261389 2.984167 3.013611 2.658056 2.565278 2.152222 2.036944 1.793889 1.837778 1.560556 1.640833 1.483333 1.594444 1.4325 1.564167 1.468333 1.302778 1.401944 1.336944 1.265 1.161667 1.247222 1.271389 1.227778 1.197222 1.166667 1.186944 1.177778 1.204444 1.166667 1.2025 1.272222 1.209722 1.09 1.162222 1.164444 1.086667 1.1625 1.1875 1.092222 1.108056 1.103889 1.094444 1.088056 1.081111 1.087778 1.076667 1.085833 1.105278 1.127778 1.041389 1.068056 1.066667 1.057222 1.034722 1.076389 1.097778 1.081667 1.064167 1.035278 1.083889 1.057222 1.083333 1.023056 1.054722 1.061944 1.028333 1.055833 1.055278 1.037778 1.048889 1.058611 1.049722 1.043611 1.04 1.040833 1.029444 1.045 1.044444 1.032778 1.030833 1.036944 1.009444 1.012778 1.018611 1.014722 1.022222 1.033056 1.024722 1.011111 1.026944 1.008889 1.017778 1.011389 1.016389 1.009444 1.001944 1.001667 1 1.001111 
mean(sessionResultsMean) 1.248589 
sessionResultsSD 1.09821 0.7547022 0.7920083 0.8134215 0.625278 0.7034873 0.5510599 0.5056052 0.4166306 0.4121127 0.4216844 0.3618744 0.4167605 0.2981693 0.5062973 0.4139185 0.264089 0.3022321 0.3023589 0.2437377 0.151107 0.2441689 0.2242984 0.2000638 0.1928975 0.1618559 0.2263284 0.2491396 0.1868874 0.2150693 0.1867645 0.358793 0.172333 0.14824 0.1618223 0.2321907 0.1275243 0.2170394 0.2074608 0.1176668 0.2192647 0.1538263 0.1501011 0.1950376 0.1699946 0.1183729 0.1229701 0.1216338 0.1606155 0.1837161 0.06859577 0.112382 0.1026703 0.08772162 0.06756164 0.1365644 0.148184 0.1193132 0.1021828 0.05447781 0.1134603 0.09994571 0.1426521 0.04599284 0.08662143 0.1008271 0.03450526 0.08916788 0.09135221 0.08910295 0.07776615 0.08107525 0.09552946 0.07293397 0.05472852 0.08021015 0.06126591 0.07964841 0.08746464 0.06510136 0.04024292 0.04930957 0.01271055 0.02354312 0.03014042 0.02374063 0.03779946 0.05833265 0.03379588 0.02181134 0.03627028 0.01217161 0.02364461 0.01554923 0.02840621 0.01917021 0.005657588 0.005085476 0 0.002881216 
mean(sessionResultsSD) 0.1891009 
