# Supplementary material for: fiReproxies: A computational model providing insight into heat-affected archaeological lithic assemblages
Source: PLoS One. 2018 May 16;13(5):e0196777. doi: 10.1371/journal.pone.0196777 (PMC5955532; doi:10.1371/journal.pone.0196777)
Supplement: S3 File — Simulation logs 1–43 (See S2 Table). (ZIP) [file pone.0196777.s007.zip › S3_File/Simulation Log 30b.txt]

FiresAndLithics
Systime 1490992455 
Readinf file:  C:\Users\FZ\Documents\Leiden\PhD\Fire proxies\CaveSmall.txt 
sessionResultsMean 5.453333 5.176944 4.620833 4.254444 3.687222 3.316667 2.941389 2.725 2.528333 2.331111 2.482222 2.07 2.182778 2.031111 1.876389 1.938333 1.700278 1.67 1.715278 1.557778 1.633333 1.6275 1.530278 1.464444 1.441389 1.373889 1.4425 1.443611 1.417222 1.414722 1.351389 1.443889 1.299444 1.413611 1.262778 1.261389 1.251111 1.1925 1.255278 1.184444 1.243333 1.199444 1.226111 1.148056 1.1825 1.223333 1.101111 1.147222 1.118611 1.16 1.106111 1.158889 1.126944 1.181389 1.155278 1.099444 1.169444 1.084444 1.140833 1.113611 1.108611 1.118056 1.117778 1.131111 1.093611 1.122222 1.076389 1.079167 1.099722 1.063333 1.081389 1.068056 1.079722 1.066389 1.074444 1.095833 1.067778 1.074722 1.076667 1.06 1.048611 1.063333 1.066667 1.054167 1.047778 1.041111 1.051944 1.032778 1.035556 1.037778 1.041389 1.026111 1.022222 1.020278 1.007778 1.011389 1.015278 1.005 1.006111 1.002222 
mean(sessionResultsMean) 1.494428 
sessionResultsSD 1.139519 1.073612 1.115447 0.9017722 1.001301 0.7098007 0.7322598 0.6095229 0.624226 0.6512033 0.6863291 0.481634 0.5508394 0.4398816 0.513874 0.4689017 0.327137 0.3218838 0.3351251 0.355141 0.4117526 0.2770876 0.3705029 0.3372964 0.2714503 0.2753066 0.3170698 0.2288431 0.3055907 0.3408259 0.2857242 0.3768246 0.2424624 0.3046611 0.2186222 0.2306027 0.2019153 0.2185961 0.1812774 0.195908 0.1716831 0.1557169 0.1928031 0.1349167 0.2003392 0.2102885 0.1106133 0.144542 0.1068686 0.1878544 0.1413186 0.1874273 0.1386802 0.1470932 0.179285 0.09374431 0.1393288 0.09011841 0.1492534 0.1301981 0.1042553 0.1164835 0.1159199 0.1499989 0.09759275 0.1282309 0.08930026 0.1062183 0.09492595 0.08122623 0.08378279 0.08956802 0.09477952 0.07815777 0.08649002 0.1084493 0.07443058 0.0747436 0.0695635 0.07011212 0.05076443 0.05911221 0.07549327 0.05491852 0.06119552 0.05028336 0.07025826 0.03758345 0.043929 0.03955774 0.04296725 0.02739778 0.03112924 0.02025736 0.01365512 0.01644731 0.01419678 0.009932724 0.007559893 0.003748137 
mean(sessionResultsSD) 0.2428842 
Readinf file:  C:\Users\FZ\Documents\Leiden\PhD\Fire proxies\CaveLarge.txt 
sessionResultsMean 3.352222 3.022778 2.623056 2.679167 2.457778 2.400556 2.019722 1.854444 1.838056 1.711944 1.570833 1.538056 1.551944 1.486667 1.421389 1.333056 1.383611 1.289167 1.301944 1.369167 1.326389 1.238056 1.238611 1.292778 1.233889 1.136389 1.146667 1.18 1.174722 1.193333 1.171389 1.121944 1.135556 1.231667 1.109167 1.163333 1.136111 1.156944 1.198333 1.089167 1.096111 1.120278 1.068611 1.095 1.102778 1.088889 1.116944 1.095278 1.061667 1.068333 1.066111 1.055278 1.043611 1.084167 1.075833 1.074444 1.078056 1.055556 1.097222 1.068611 1.073056 1.036111 1.044167 1.061111 1.043611 1.049444 1.0275 1.04 1.051944 1.063056 1.057778 1.044444 1.054444 1.026667 1.026944 1.041667 1.021944 1.035833 1.028056 1.036667 1.022222 1.030833 1.017222 1.023056 1.018333 1.027778 1.018056 1.025 1.014167 1.014722 1.013611 1.016389 1.009444 1.011389 1.004722 1.005 1.001111 1.002222 1 1.001944 
mean(sessionResultsMean) 1.246344 
sessionResultsSD 1.076886 1.002767 0.4846231 0.6208184 0.6195449 0.6257369 0.4455371 0.4423397 0.3794637 0.3749756 0.3263107 0.330184 0.3871232 0.2900456 0.2664392 0.1889739 0.3420308 0.2607015 0.2386171 0.2650467 0.2185712 0.1942995 0.214238 0.2193221 0.2006447 0.1159767 0.1454218 0.1498499 0.2014493 0.1652149 0.2099385 0.09195314 0.1401787 0.2185199 0.1293468 0.1792331 0.1506107 0.1884739 0.2482351 0.1269324 0.1230934 0.1309537 0.09717473 0.1390065 0.1374427 0.1345194 0.1442128 0.1455055 0.09193013 0.1000335 0.1148448 0.08145831 0.1050835 0.09904598 0.09865839 0.09212096 0.09687362 0.08236022 0.1396721 0.09159306 0.1083816 0.06198865 0.07222351 0.08962815 0.06640334 0.0714831 0.03232305 0.05542417 0.0857043 0.07730133 0.08333142 0.08074525 0.09573604 0.04628953 0.0399163 0.05806589 0.03768208 0.0577827 0.04263155 0.04847285 0.03873808 0.06271133 0.03452839 0.03633624 0.03364794 0.03696673 0.04141206 0.03297218 0.02388811 0.02162943 0.02011501 0.0231068 0.01691388 0.01508014 0.01573294 0.01323961 0.004228469 0.005762432 0 0.003584859 
mean(sessionResultsSD) 0.1651427 
