# Supplementary material for: fiReproxies: A computational model providing insight into heat-affected archaeological lithic assemblages
Source: PLoS One. 2018 May 16;13(5):e0196777. doi: 10.1371/journal.pone.0196777 (PMC5955532; doi:10.1371/journal.pone.0196777)
Supplement: S3 File — Simulation logs 1–43 (See S2 Table). (ZIP) [file pone.0196777.s007.zip › S3_File/Simulation Log 31b.txt]

FiresAndLithics
Systime 1491042210 
Readinf file:  C:\Users\FZ\Documents\Leiden\PhD\Fire proxies\CaveSmall.txt 
sessionResultsMean 4.067778 3.519444 3.321667 3.074167 2.981389 2.534167 2.371667 2.235556 2.144444 1.953333 1.791944 1.893056 1.664722 1.776389 1.639444 1.638333 1.513611 1.558056 1.455556 1.453611 1.434444 1.421667 1.354722 1.396111 1.338056 1.305556 1.286111 1.279444 1.235556 1.280556 1.288056 1.205 1.221111 1.264722 1.171667 1.24 1.224167 1.188889 1.162222 1.189444 1.172222 1.143611 1.156111 1.151111 1.125 1.145833 1.104167 1.065556 1.080278 1.090556 1.111667 1.16 1.065556 1.125556 1.100833 1.078056 1.108333 1.096389 1.106944 1.046111 1.087222 1.116111 1.079167 1.088333 1.068333 1.109167 1.053611 1.060833 1.070278 1.075278 1.041389 1.058611 1.048056 1.060833 1.041944 1.051389 1.059444 1.053056 1.034167 1.061389 1.022222 1.064722 1.0225 1.034722 1.030833 1.025556 1.021389 1.017222 1.024722 1.018056 1.017778 1.016111 1.021389 1.014444 1.013889 1.008056 1.004722 1.003889 1.0025 1.000556 
mean(sessionResultsMean) 1.340136 
sessionResultsSD 1.112461 0.9437187 0.8311713 0.6900856 0.7264096 0.7393119 0.5214995 0.4695107 0.4700887 0.5804634 0.3703543 0.4849363 0.3767086 0.377086 0.3959864 0.3470497 0.3386535 0.4352273 0.2924442 0.45646 0.3672261 0.3640094 0.2772909 0.2641379 0.2141508 0.3319247 0.2261553 0.2151331 0.2325308 0.2435011 0.2580011 0.1863596 0.2131089 0.2748187 0.190716 0.2488037 0.2385837 0.1753395 0.1267168 0.1791441 0.1749977 0.1598114 0.1738252 0.1819269 0.1582804 0.1421602 0.1173778 0.07674326 0.1082445 0.1459172 0.126771 0.1967699 0.08763969 0.1663205 0.1453354 0.08798738 0.1220436 0.1561738 0.150559 0.06779693 0.14831 0.1172386 0.1374151 0.1346131 0.07679524 0.1248054 0.0636036 0.07860585 0.07846966 0.101956 0.05308867 0.07099739 0.06867253 0.09105464 0.06643218 0.07641022 0.0833544 0.07086234 0.04607954 0.06973827 0.03306887 0.09003733 0.03583634 0.0489391 0.03370127 0.03382775 0.03161394 0.0242644 0.03256906 0.02378094 0.02084578 0.02063797 0.02833869 0.01607176 0.0237053 0.01392428 0.01130459 0.008400116 0.004966362 0.003042903 
mean(sessionResultsSD) 0.2083134 
Readinf file:  C:\Users\FZ\Documents\Leiden\PhD\Fire proxies\CaveLarge.txt 
sessionResultsMean 2.586111 2.320278 2.144167 1.9775 1.765556 1.814167 1.579722 1.621667 1.425278 1.460278 1.468056 1.378889 1.375278 1.293056 1.413056 1.269167 1.260833 1.243333 1.315278 1.221111 1.228889 1.116111 1.151944 1.106667 1.212778 1.152778 1.168056 1.118889 1.117778 1.113611 1.143333 1.097222 1.102778 1.115833 1.095556 1.0525 1.097778 1.082222 1.111389 1.097222 1.067778 1.076111 1.101667 1.085 1.087778 1.081111 1.033889 1.059167 1.039167 1.078889 1.0475 1.043333 1.062778 1.034722 1.021944 1.061111 1.036944 1.055278 1.046667 1.052222 1.029167 1.030556 1.038611 1.035278 1.05 1.039722 1.031389 1.04 1.019722 1.015556 1.023889 1.029167 1.028056 1.016111 1.030833 1.031389 1.022778 1.021667 1.025278 1.024167 1.018056 1.018611 1.021111 1.015833 1.016667 1.005 1.016111 1.011111 1.007222 1.009444 1.015278 1.007222 1.011667 1.007222 1.011389 1.003056 1.001389 1.000556 1.001389 1.000833 
mean(sessionResultsMean) 1.163717 
sessionResultsSD 0.7283541 0.6550412 0.7164232 0.4490153 0.3910317 0.3801917 0.3703556 0.3759318 0.2978007 0.399345 0.3223409 0.3479533 0.3426813 0.2064232 0.3013911 0.2206763 0.2428888 0.2333169 0.25068 0.2092421 0.2094022 0.08910833 0.1386284 0.123882 0.2263078 0.2134637 0.1622561 0.1694019 0.1416537 0.1602274 0.1687286 0.1222266 0.1404927 0.1697467 0.1219402 0.07768656 0.1622538 0.09975385 0.1326217 0.1232023 0.08850973 0.1138985 0.1272574 0.1279892 0.1283504 0.1139867 0.05908519 0.1022812 0.06518284 0.131502 0.08091757 0.07199936 0.1061051 0.07294711 0.02204612 0.09800044 0.068393 0.08785119 0.08113774 0.08161837 0.06615283 0.04963146 0.07206862 0.05181954 0.07284582 0.05821759 0.05309769 0.06901052 0.04195209 0.04033702 0.05273794 0.06708739 0.05030955 0.03424985 0.04995927 0.06435218 0.04542969 0.04269423 0.03658581 0.04806356 0.0303305 0.03100205 0.03633954 0.03089889 0.03963434 0.006417767 0.03102135 0.01961474 0.02130032 0.01619052 0.02524623 0.01814339 0.0163182 0.01088369 0.01644731 0.009408598 0.00539766 0.003042903 0.003842775 0.002542738 
mean(sessionResultsSD) 0.1366375 
