# Supplementary material for: fiReproxies: A computational model providing insight into heat-affected archaeological lithic assemblages
Source: PLoS One. 2018 May 16;13(5):e0196777. doi: 10.1371/journal.pone.0196777 (PMC5955532; doi:10.1371/journal.pone.0196777)
Supplement: S3 File — Simulation logs 1–43 (See S2 Table). (ZIP) [file pone.0196777.s007.zip › S3_File/Simulation Log 32b.txt]

FiresAndLithics
Systime 1491031987 
Readinf file:  C:\Users\FZ\Documents\Leiden\PhD\Fire proxies\CaveSmall.txt 
sessionResultsMean 3.543889 3.164444 3.226389 2.858611 2.606111 2.407222 1.98 2.108333 1.810278 1.949722 1.718056 1.586111 1.636389 1.570833 1.487778 1.484167 1.35 1.388333 1.277222 1.3825 1.275 1.269722 1.243333 1.205 1.191389 1.156944 1.273333 1.182778 1.267222 1.175833 1.184167 1.231389 1.164444 1.2275 1.153333 1.1775 1.209444 1.198611 1.165833 1.147222 1.105833 1.085 1.176389 1.16 1.174444 1.113056 1.078611 1.123611 1.090278 1.102778 1.103611 1.096944 1.094444 1.055833 1.053056 1.085833 1.066389 1.1 1.061389 1.053611 1.056389 1.0375 1.094722 1.074167 1.044444 1.048889 1.055556 1.066667 1.029444 1.033889 1.046111 1.063611 1.051944 1.045 1.051667 1.053889 1.030556 1.046944 1.030833 1.040556 1.024167 1.037778 1.031944 1.039444 1.026944 1.030556 1.025278 1.011111 1.0075 1.013889 1.02 1.015278 1.021667 1.009444 1.012222 1.005556 1.003611 1.003333 1.001944 1.001944 
mean(sessionResultsMean) 1.279639 
sessionResultsSD 1.111876 0.7882061 0.6935115 0.712281 0.7462805 0.7195303 0.4566799 0.6472792 0.4150987 0.4453865 0.4153317 0.2986988 0.4050536 0.3321585 0.3434021 0.2968251 0.2502106 0.3023345 0.1749786 0.2647954 0.2159803 0.1900857 0.2398854 0.2121388 0.1726301 0.1776561 0.3129348 0.1607712 0.2358742 0.1434113 0.1429095 0.2991742 0.2165222 0.1970101 0.1695102 0.1732348 0.2528168 0.1856061 0.1870873 0.1790291 0.1324169 0.09986581 0.1601467 0.1467626 0.2075322 0.1488571 0.1308988 0.1797998 0.1053202 0.1532898 0.1321732 0.1164095 0.1379123 0.07450829 0.07035363 0.1703072 0.08968558 0.1543898 0.0916401 0.09924725 0.0781026 0.06730122 0.1454199 0.09029406 0.06721518 0.06665709 0.0765433 0.09937544 0.04676986 0.0392661 0.07002098 0.08834047 0.0800408 0.06307115 0.07757088 0.0789276 0.06441355 0.06646822 0.04458998 0.06153891 0.04154292 0.04583899 0.05843929 0.05985028 0.04098192 0.04581809 0.03518447 0.0238061 0.01424169 0.02009715 0.02729855 0.01982724 0.02790584 0.01760754 0.02783137 0.01372509 0.00838585 0.006780635 0.004200058 0.003584859 
mean(sessionResultsSD) 0.1850058 
Readinf file:  C:\Users\FZ\Documents\Leiden\PhD\Fire proxies\CaveLarge.txt 
sessionResultsMean 2.258611 2.173056 2.048333 2.075278 1.653333 1.496944 1.627778 1.515833 1.352222 1.331389 1.332222 1.253611 1.298889 1.263333 1.298333 1.207222 1.186944 1.191111 1.210278 1.184722 1.144444 1.151667 1.142778 1.110833 1.130833 1.135278 1.173333 1.076111 1.123611 1.092222 1.089722 1.083333 1.093333 1.083056 1.053611 1.038611 1.087222 1.1175 1.053889 1.060833 1.089444 1.098611 1.066389 1.077778 1.068333 1.0675 1.036389 1.035833 1.060833 1.032778 1.040833 1.038056 1.033889 1.026389 1.055833 1.022778 1.040833 1.026111 1.023333 1.016944 1.028611 1.016389 1.028611 1.055278 1.045 1.030278 1.013611 1.026667 1.021389 1.0125 1.033889 1.023333 1.029722 1.012778 1.029167 1.014167 1.028333 1.013333 1.025556 1.020833 1.017778 1.031111 1.006667 1.0025 1.01 1.006944 1.025278 1.010278 1.0075 1.010278 1.010278 1.008056 1.008611 1.012778 1.0025 1.000833 1.003056 1.001667 1.000833 1.000278 
mean(sessionResultsMean) 1.136472 
sessionResultsSD 0.7271371 0.588323 0.5570963 0.4901007 0.3448277 0.2832106 0.404544 0.3705926 0.2484235 0.268748 0.3349439 0.2487583 0.2303871 0.2187959 0.2737073 0.2034512 0.190805 0.1731903 0.1957974 0.2339491 0.1823817 0.2097869 0.1365758 0.1289538 0.1341775 0.1795413 0.1916029 0.102337 0.1723052 0.1836587 0.1103956 0.1335666 0.1797774 0.1203738 0.07677289 0.06333195 0.1338126 0.1534306 0.1006143 0.09966779 0.1561163 0.1354375 0.1355506 0.1115318 0.1482077 0.1293839 0.05729717 0.06362117 0.1065874 0.06798035 0.07967096 0.06995084 0.07104628 0.06395653 0.1086787 0.04774279 0.07085784 0.05282867 0.05180645 0.0384371 0.0605563 0.02300293 0.05976019 0.08617242 0.07573396 0.06548827 0.0365203 0.05598303 0.06299833 0.03338717 0.05630434 0.03818186 0.05195799 0.02596171 0.06546145 0.03454341 0.05064715 0.02916461 0.04829137 0.04039733 0.03479093 0.04922451 0.02148688 0.004458192 0.02045929 0.01994765 0.03874735 0.01977887 0.01568213 0.02162943 0.02650484 0.01523811 0.01392428 0.01929472 0.009576772 0.004564355 0.008035879 0.005085476 0.003354816 0.001521452 
mean(sessionResultsSD) 0.1250036 
