# Supplementary material for: fiReproxies: A computational model providing insight into heat-affected archaeological lithic assemblages
Source: PLoS One. 2018 May 16;13(5):e0196777. doi: 10.1371/journal.pone.0196777 (PMC5955532; doi:10.1371/journal.pone.0196777)
Supplement: S3 File — Simulation logs 1–43 (See S2 Table). (ZIP) [file pone.0196777.s007.zip › S3_File/Simulation Log 33b.txt]

FiresAndLithics
Systime 1491032742 
Readinf file:  C:\Users\FZ\Documents\Leiden\PhD\Fire proxies\CaveSmall.txt 
sessionResultsMean 3.757222 3.829167 3.155 2.968889 2.796944 2.375556 2.248333 2.091111 1.928333 1.783056 1.767778 1.560556 1.506111 1.485833 1.458611 1.399167 1.361944 1.439444 1.296389 1.244722 1.383056 1.401389 1.3025 1.306111 1.270833 1.228889 1.24 1.224444 1.268056 1.228056 1.176667 1.176389 1.159167 1.195833 1.165278 1.123056 1.158333 1.094444 1.067222 1.161667 1.083056 1.145278 1.133889 1.092778 1.080556 1.135278 1.091667 1.095 1.1175 1.101667 1.076111 1.039444 1.09 1.093889 1.076389 1.103056 1.067778 1.056389 1.064444 1.074167 1.043056 1.049444 1.046111 1.065278 1.048611 1.076667 1.062778 1.064167 1.0575 1.054444 1.038333 1.055556 1.029444 1.050833 1.048889 1.0475 1.035278 1.028889 1.024722 1.024722 1.028889 1.048056 1.026667 1.040556 1.0175 1.026389 1.026944 1.020556 1.022222 1.016111 1.014167 1.015556 1.011944 1.013333 1.010278 1.006667 1.004722 1.003333 1.003056 1.003056 
mean(sessionResultsMean) 1.289161 
sessionResultsSD 0.9011374 0.9118283 0.8362094 0.6603252 0.6216076 0.5815817 0.6256391 0.5772795 0.4441219 0.4032405 0.4897793 0.3107966 0.3188441 0.3474052 0.4261759 0.2685935 0.2827808 0.3111585 0.2326106 0.1714749 0.3628094 0.3497884 0.2181992 0.2894285 0.2251941 0.2023063 0.2470264 0.203112 0.2388318 0.1779309 0.2070177 0.1886264 0.2197869 0.1804734 0.2068752 0.1486962 0.200741 0.1179594 0.1113083 0.172229 0.1011307 0.1749067 0.1299118 0.1196806 0.09529982 0.165581 0.1108786 0.1201571 0.1437282 0.09795319 0.09059545 0.06212756 0.1247872 0.1227271 0.1350125 0.1284576 0.1066679 0.09890888 0.08943022 0.1028183 0.05997618 0.07859925 0.07174392 0.08660484 0.0798431 0.09926454 0.08001237 0.07594078 0.06739367 0.07788922 0.07329152 0.08411511 0.04950586 0.07891597 0.05381666 0.0654395 0.0549592 0.06472508 0.03787225 0.04417633 0.03423587 0.07069995 0.04273907 0.04965076 0.02822579 0.04819954 0.03423237 0.03360046 0.0273628 0.02366486 0.02725905 0.02722242 0.01573294 0.0166091 0.01746416 0.01408105 0.009459364 0.006780635 0.005124566 0.005124566 
mean(sessionResultsSD) 0.1823325 
Readinf file:  C:\Users\FZ\Documents\Leiden\PhD\Fire proxies\CaveLarge.txt 
sessionResultsMean 2.426667 2.306667 2.124444 2.017222 1.798056 1.655833 1.544167 1.44 1.391389 1.396667 1.404722 1.299167 1.291667 1.242778 1.265278 1.215 1.203056 1.189722 1.155833 1.1875 1.190278 1.1725 1.160556 1.128889 1.150278 1.095556 1.084722 1.131111 1.150556 1.066944 1.106667 1.054444 1.098333 1.101111 1.072222 1.100556 1.0825 1.0375 1.036667 1.076389 1.086667 1.053611 1.098333 1.0525 1.035 1.024722 1.028889 1.060556 1.061389 1.017778 1.029167 1.0275 1.05 1.011944 1.045833 1.059167 1.031389 1.026944 1.047778 1.048333 1.070278 1.039444 1.018333 1.027222 1.026667 1.029167 1.044722 1.025 1.026389 1.022222 1.022222 1.041944 1.036111 1.028611 1.018056 1.026944 1.019167 1.001667 1.019722 1.021389 1.012778 1.019444 1.021667 1.011389 1.013611 1.010278 1.022778 1.006667 1.010556 1.015 1.005556 1.006667 1.008889 1.0075 1.003333 1.005 1.001111 1.002222 1.000833 1.000833 
mean(sessionResultsMean) 1.143025 
sessionResultsSD 0.6014685 0.6500715 0.5385473 0.6242349 0.4720831 0.3196708 0.4588485 0.3097274 0.262161 0.2474738 0.2451413 0.2375779 0.2363313 0.2329197 0.2347258 0.1736387 0.2051946 0.2303242 0.2129562 0.2705779 0.1943784 0.1577067 0.1596802 0.1531554 0.15199 0.1112824 0.09473909 0.1592297 0.1475199 0.0926019 0.1309851 0.04531358 0.1681315 0.1575333 0.1086607 0.1858749 0.1401004 0.05478756 0.04696742 0.1322166 0.116884 0.09915069 0.1427762 0.0865237 0.05199101 0.02865799 0.05117084 0.1010229 0.1186305 0.04788303 0.06769148 0.06710167 0.09735486 0.01800427 0.08298058 0.118041 0.06625893 0.06881187 0.1019666 0.0820709 0.09729786 0.07914574 0.03849417 0.05600584 0.05446536 0.05895604 0.07358119 0.04759544 0.05648057 0.04055018 0.0441682 0.05878248 0.0572909 0.05069835 0.03784695 0.04817967 0.0447508 0.005085476 0.03414832 0.03646781 0.0330254 0.03867621 0.04737355 0.02490243 0.0239215 0.02323082 0.03361471 0.01338353 0.02616384 0.02203706 0.009622504 0.01356127 0.01466963 0.01101853 0.01017095 0.01017095 0.004228469 0.005762432 0.002542738 0.002542738 
mean(sessionResultsSD) 0.1236211 
