# Supplementary material for: fiReproxies: A computational model providing insight into heat-affected archaeological lithic assemblages
Source: PLoS One. 2018 May 16;13(5):e0196777. doi: 10.1371/journal.pone.0196777 (PMC5955532; doi:10.1371/journal.pone.0196777)
Supplement: S3 File — Simulation logs 1–43 (See S2 Table). (ZIP) [file pone.0196777.s007.zip › S3_File/Simulation Log 34b.txt]

FiresAndLithics
Systime 1491039800 
Readinf file:  C:\Users\FZ\Documents\Leiden\PhD\Fire proxies\CaveSmall.txt 
sessionResultsMean 2.988889 2.8825 2.486944 2.499444 2.135556 1.934722 1.943333 1.797778 1.752778 1.738611 1.5775 1.560833 1.406111 1.385278 1.383056 1.331667 1.371667 1.307222 1.307222 1.295 1.270278 1.2475 1.190556 1.246944 1.179444 1.119167 1.138333 1.1875 1.218889 1.148056 1.125556 1.115 1.155833 1.096667 1.108889 1.121667 1.133056 1.140556 1.137778 1.071389 1.109444 1.133333 1.099444 1.112778 1.089444 1.080556 1.054444 1.061111 1.0675 1.066667 1.051944 1.060278 1.070278 1.042222 1.025833 1.037778 1.048889 1.075 1.048333 1.065 1.030556 1.063889 1.031667 1.057222 1.045833 1.033056 1.020278 1.062222 1.063611 1.026667 1.051667 1.025278 1.055 1.043889 1.021667 1.035833 1.025833 1.0325 1.026667 1.0425 1.031944 1.014722 1.010278 1.022222 1.013056 1.019722 1.016667 1.018333 1.014167 1.010278 1.013333 1.01 1.015833 1.009722 1.006111 1.0025 1.001111 1.003056 1.0025 1.001944 
mean(sessionResultsMean) 1.216728 
sessionResultsSD 0.9033445 0.8816057 0.5622149 0.471917 0.4954676 0.3884287 0.5405732 0.5073971 0.4581287 0.341323 0.3771246 0.3816376 0.2761681 0.3057533 0.3235451 0.3240917 0.321601 0.2976097 0.3140602 0.294462 0.278067 0.2500876 0.1777323 0.2399362 0.2227348 0.1426378 0.1409736 0.184437 0.2551569 0.1231313 0.1174223 0.1149171 0.1951047 0.1462592 0.1431202 0.1277869 0.1714191 0.1461304 0.1550821 0.1017492 0.1372927 0.1414891 0.1172795 0.1212312 0.1337267 0.09899721 0.0856498 0.1056664 0.1345553 0.1246259 0.08231223 0.09515775 0.1237521 0.07382325 0.04811335 0.05530884 0.07478364 0.1195057 0.09785535 0.09239263 0.06140646 0.08600135 0.04836404 0.09035724 0.07807398 0.07246625 0.04325608 0.09759398 0.1027282 0.04395443 0.07445202 0.04492881 0.09299199 0.07385568 0.03672409 0.06194292 0.04649342 0.04875608 0.04644446 0.05397734 0.04744847 0.02641434 0.02501755 0.04307023 0.02577193 0.03365387 0.02836543 0.03204403 0.02672676 0.01826835 0.02640678 0.01862104 0.02298904 0.01332675 0.01329977 0.007628214 0.006085806 0.007085728 0.004966362 0.003584859 
mean(sessionResultsSD) 0.159994 
Readinf file:  C:\Users\FZ\Documents\Leiden\PhD\Fire proxies\CaveLarge.txt 
sessionResultsMean 2.081111 1.948611 1.800833 1.72 1.571667 1.523056 1.477222 1.386389 1.418056 1.342222 1.279167 1.251111 1.234167 1.193889 1.150278 1.198056 1.239722 1.217778 1.155556 1.086667 1.141944 1.117222 1.093889 1.108889 1.054444 1.11 1.123056 1.100833 1.066111 1.073611 1.102222 1.060278 1.048056 1.038611 1.032778 1.049722 1.05 1.076944 1.069167 1.037222 1.046944 1.0575 1.046111 1.025278 1.079722 1.065833 1.056944 1.026389 1.015556 1.026944 1.033333 1.034167 1.039444 1.028056 1.033056 1.037778 1.0175 1.021111 1.022778 1.018889 1.021389 1.036944 1.0225 1.009167 1.015556 1.011389 1.015556 1.017222 1.013889 1.0275 1.028611 1.015556 1.026389 1.011389 1.011111 1.016667 1.015833 1.018056 1.001111 1.0075 1.009444 1.010556 1.011389 1.011111 1.005556 1.010833 1.020833 1.003333 1.008056 1.004167 1.004167 1.004722 1.001944 1.007222 1.003333 1.000833 1 1.000556 1.000556 1.001667 
mean(sessionResultsMean) 1.110275 
sessionResultsSD 0.6542996 0.5207205 0.4585467 0.4484093 0.3093963 0.2946496 0.3278714 0.2542595 0.3431045 0.2382983 0.2276478 0.2004274 0.1868953 0.1997836 0.1456338 0.2341804 0.2262649 0.2865832 0.1764287 0.1229935 0.1703681 0.1440209 0.1361402 0.1472437 0.06916072 0.1472676 0.2604031 0.1368493 0.1093987 0.1212578 0.1591394 0.1016314 0.1322275 0.09457212 0.04990092 0.07626592 0.08835448 0.1144637 0.113042 0.07107324 0.06628784 0.1383806 0.08861788 0.03428828 0.1293345 0.1190107 0.1248387 0.07118602 0.02207326 0.06446372 0.07887499 0.1100625 0.0788426 0.06344528 0.07487164 0.09530987 0.05035078 0.05944077 0.05492652 0.03908271 0.05469715 0.09613417 0.0518411 0.0128262 0.04504858 0.01715985 0.03199417 0.04463203 0.03042903 0.0577827 0.05565198 0.0434246 0.04995608 0.02972442 0.03285092 0.03118048 0.04066909 0.04164271 0.004228469 0.02170311 0.01941843 0.02570214 0.02865799 0.02701048 0.01440608 0.02699422 0.04852963 0.01230207 0.0195107 0.01271369 0.01233124 0.01307277 0.003584859 0.01289757 0.01017095 0.004564355 0 0.003042903 0.002114234 0.003390318 
mean(sessionResultsSD) 0.1095686 
