# Supplementary material for: fiReproxies: A computational model providing insight into heat-affected archaeological lithic assemblages
Source: PLoS One. 2018 May 16;13(5):e0196777. doi: 10.1371/journal.pone.0196777 (PMC5955532; doi:10.1371/journal.pone.0196777)
Supplement: S3 File — Simulation logs 1–43 (See S2 Table). (ZIP) [file pone.0196777.s007.zip › S3_File/Simulation Log 35b.txt]

FiresAndLithics
Systime 1491040442 
Readinf file:  C:\Users\FZ\Documents\Leiden\PhD\Fire proxies\CaveSmall.txt 
sessionResultsMean 3.1775 3.148611 2.715833 2.407778 2.3175 2.015556 1.810833 1.946111 1.678889 1.646111 1.496111 1.469722 1.440833 1.431389 1.355556 1.271944 1.248611 1.240833 1.242778 1.286944 1.195556 1.194722 1.158611 1.202222 1.230833 1.212222 1.115 1.169722 1.161389 1.155833 1.098056 1.147778 1.161667 1.132222 1.107778 1.1025 1.084722 1.072222 1.093889 1.048056 1.100833 1.134444 1.068611 1.126667 1.0925 1.07 1.0775 1.044167 1.070278 1.056944 1.046944 1.073611 1.051111 1.045278 1.022778 1.0975 1.051944 1.076667 1.061944 1.039722 1.041389 1.024722 1.043611 1.070278 1.046667 1.049722 1.0225 1.028611 1.0775 1.053056 1.0275 1.028333 1.025556 1.029167 1.027778 1.025 1.0275 1.035278 1.024722 1.035 1.029722 1.013889 1.028056 1.018333 1.024167 1.020833 1.028889 1.017222 1.019722 1.009444 1.013333 1.008333 1.013056 1.0175 1.004444 1.005 1.002222 1.002222 1.001111 1.001389 
mean(sessionResultsMean) 1.216267 
sessionResultsSD 0.6592408 0.8185443 0.761352 0.6288937 0.5785491 0.4562557 0.4268309 0.4872254 0.282001 0.3769759 0.2987741 0.3346059 0.3398032 0.270356 0.1989837 0.219363 0.2527254 0.1875603 0.2355064 0.2626647 0.1624132 0.2066713 0.1521003 0.1729413 0.1649067 0.1918194 0.1173298 0.2179283 0.1626158 0.1487198 0.1184527 0.1707956 0.2460376 0.145753 0.1143433 0.1360737 0.1320535 0.1046188 0.1448168 0.06390409 0.1404588 0.2084509 0.08675955 0.1630851 0.147413 0.09608226 0.1153279 0.08849394 0.14072 0.0955445 0.08006473 0.1178528 0.07171054 0.08169901 0.02366486 0.1429229 0.08435248 0.123824 0.09640778 0.0767417 0.07390592 0.05199485 0.09234813 0.08559246 0.07329152 0.08779666 0.03603625 0.05200406 0.09954759 0.08423317 0.0514237 0.05186189 0.04271292 0.05232845 0.04992011 0.04734321 0.05133048 0.07008763 0.0518103 0.04944132 0.04407866 0.04113647 0.04217979 0.03545003 0.05708223 0.0382038 0.0358753 0.02793442 0.03242168 0.01648367 0.02012889 0.01547461 0.01878535 0.02410764 0.01193319 0.01085431 0.00689735 0.005762432 0.002881216 0.003842775 
mean(sessionResultsSD) 0.1507861 
Readinf file:  C:\Users\FZ\Documents\Leiden\PhD\Fire proxies\CaveLarge.txt 
sessionResultsMean 2.265 2.037778 1.744722 1.907222 1.547222 1.499167 1.503056 1.386111 1.325833 1.344722 1.238611 1.253333 1.246389 1.193611 1.150278 1.216111 1.183056 1.144722 1.175833 1.120556 1.158611 1.101111 1.118333 1.083611 1.125 1.125556 1.056389 1.092778 1.079444 1.050278 1.081944 1.072222 1.076111 1.099444 1.059167 1.063611 1.043611 1.053889 1.068889 1.038889 1.0575 1.035833 1.013889 1.0375 1.042778 1.015 1.048611 1.037222 1.031944 1.014167 1.031389 1.041111 1.016389 1.032778 1.023333 1.03 1.018611 1.010833 1.011111 1.031667 1.033056 1.023889 1.025 1.025556 1.011111 1.02 1.026389 1.027222 1.019722 1.018611 1.022222 1.006944 1.015556 1.018056 1.0175 1.018611 1.012778 1.033056 1.003333 1.009444 1.013889 1.008056 1.008611 1.011389 1.008056 1.007778 1.005556 1.007222 1.002778 1.007778 1.006389 1.005833 1.006667 1.007778 1.001667 1.000833 1.002778 1.001111 1.000556 1.001111 
mean(sessionResultsMean) 1.112178 
sessionResultsSD 0.7007228 0.6135317 0.3826861 0.4532383 0.3311085 0.3459491 0.3278608 0.2638985 0.2897957 0.2309659 0.1633211 0.2549942 0.267614 0.1749888 0.1682466 0.2662527 0.2133643 0.1718934 0.2130146 0.1884568 0.2304469 0.1630165 0.1516575 0.1182868 0.1634898 0.2035712 0.08438087 0.1205379 0.1324636 0.08790569 0.1220845 0.1168581 0.1267546 0.1448003 0.1220897 0.1065724 0.07677289 0.08550989 0.1122722 0.08504938 0.09743723 0.07533927 0.01861247 0.08170097 0.08725632 0.01900292 0.1010264 0.08731119 0.0661649 0.01858887 0.08164037 0.08646233 0.04423051 0.06734331 0.0712975 0.06578439 0.04207748 0.01518563 0.03898456 0.06570426 0.06689914 0.05103025 0.07294437 0.05896348 0.01144145 0.05172318 0.05165291 0.06068468 0.0391164 0.04380618 0.05221774 0.01004857 0.05154385 0.04349898 0.03817872 0.03882144 0.03409569 0.06352072 0.00807057 0.0295831 0.04550343 0.02441689 0.02528415 0.02666697 0.02093176 0.02016851 0.01699861 0.01774302 0.01079532 0.01680023 0.01603447 0.0129747 0.01245682 0.01433944 0.006342703 0.004564355 0.007685551 0.004228469 0.003042903 0.002881216 
mean(sessionResultsSD) 0.1099528 
