# Supplementary material for: fiReproxies: A computational model providing insight into heat-affected archaeological lithic assemblages
Source: PLoS One. 2018 May 16;13(5):e0196777. doi: 10.1371/journal.pone.0196777 (PMC5955532; doi:10.1371/journal.pone.0196777)
Supplement: S3 File — Simulation logs 1–43 (See S2 Table). (ZIP) [file pone.0196777.s007.zip › S3_File/Simulation Log 36b.txt]

FiresAndLithics
Systime 1491041088 
Readinf file:  C:\Users\FZ\Documents\Leiden\PhD\Fire proxies\CaveSmall.txt 
sessionResultsMean 2.218056 2.075556 2.051944 1.9225 1.650556 1.707222 1.605 1.598611 1.375833 1.420833 1.3325 1.272222 1.304444 1.221667 1.28 1.248333 1.207778 1.240278 1.17 1.153889 1.160833 1.136111 1.199722 1.177222 1.136667 1.131389 1.111667 1.1225 1.109444 1.090556 1.083333 1.123056 1.076667 1.128611 1.077778 1.073056 1.085833 1.099444 1.047778 1.084722 1.090278 1.050556 1.057222 1.057222 1.049722 1.063611 1.065278 1.040833 1.042778 1.071944 1.035833 1.026389 1.028056 1.044444 1.061111 1.034167 1.053056 1.030278 1.039167 1.030833 1.043333 1.045278 1.023611 1.023056 1.027222 1.030833 1.033611 1.032778 1.015556 1.025556 1.038056 1.016944 1.010278 1.020556 1.018889 1.014444 1.009167 1.015 1.021667 1.008056 1.013611 1.024167 1.026111 1.012222 1.008333 1.009167 1.012778 1.021667 1.015278 1.010556 1.013056 1.007778 1.007778 1.008889 1.003889 1.001389 1.003611 1.001111 1.001111 1.000278 
mean(sessionResultsMean) 1.139631 
sessionResultsSD 0.6915302 0.7883641 0.6500025 0.5114548 0.3918466 0.4838173 0.4168023 0.4344872 0.2324939 0.3184895 0.2643882 0.2220953 0.295899 0.2002226 0.1994437 0.2636267 0.1957515 0.207014 0.1591645 0.154246 0.2298191 0.2130482 0.2065438 0.1960693 0.1780939 0.1379531 0.2161422 0.1715122 0.1855242 0.1280328 0.1230402 0.1607228 0.1038391 0.2011662 0.1195925 0.1206957 0.1168543 0.1712437 0.06231998 0.1326326 0.1398563 0.09757435 0.07956218 0.08531364 0.1031237 0.1026816 0.1108156 0.077291 0.08178836 0.1376194 0.06865393 0.06763249 0.05190266 0.09246863 0.1013872 0.06500626 0.0905624 0.05975218 0.07725381 0.06514609 0.09706912 0.0840966 0.05864381 0.04583638 0.07208357 0.05156321 0.05922889 0.05457662 0.03533727 0.05155314 0.06509216 0.04183777 0.02614095 0.0385149 0.04243167 0.04093807 0.0290618 0.03898865 0.03906228 0.0240214 0.03365387 0.03953453 0.04202338 0.02530781 0.02199356 0.02319644 0.02623696 0.03387491 0.02768903 0.02109699 0.0222838 0.01607176 0.01530866 0.01347861 0.0102023 0.006222 0.00838585 0.004228469 0.003618104 0.001521452 
mean(sessionResultsSD) 0.1340338 
Readinf file:  C:\Users\FZ\Documents\Leiden\PhD\Fire proxies\CaveLarge.txt 
sessionResultsMean 1.548889 1.604444 1.455556 1.483333 1.3875 1.288333 1.289167 1.226944 1.240833 1.225278 1.1425 1.175278 1.249722 1.149444 1.124722 1.098056 1.155556 1.128333 1.088611 1.085833 1.101944 1.111389 1.065556 1.102778 1.053056 1.043333 1.075833 1.083056 1.123611 1.050556 1.063056 1.065 1.022222 1.038333 1.05 1.033056 1.038611 1.026667 1.069722 1.050833 1.034444 1.045556 1.030556 1.025 1.021389 1.020556 1.036944 1.021389 1.051944 1.038056 1.018611 1.0225 1.010278 1.004167 1.014444 1.014444 1.010833 1.028056 1.033611 1.0175 1.004722 1.024722 1.009722 1.024722 1.033333 1.017778 1.018611 1.016944 1.008611 1.006111 1.003333 1.018889 1.009444 1.019722 1.005 1.001111 1.007222 1.014444 1.006944 1.011944 1.009444 1.005278 1.010556 1.006944 1.001389 1.001111 1.0075 1.001667 1.005833 1.004722 1.004167 1.003333 1.006667 1.0025 1.001389 1.000833 1.001667 1 1.000833 1.000556 
mean(sessionResultsMean) 1.072569 
sessionResultsSD 0.469224 0.4596389 0.3261682 0.3130006 0.3153159 0.172715 0.2394133 0.1823075 0.1940241 0.2571626 0.1596864 0.1462573 0.2315974 0.1856558 0.1471062 0.11438 0.1789086 0.2326715 0.2048558 0.147426 0.15395 0.2038246 0.09996966 0.1754487 0.0936817 0.09783088 0.1269362 0.1326578 0.1937244 0.08512255 0.1075832 0.1069295 0.03898456 0.09856732 0.1143866 0.0866988 0.0971698 0.06121378 0.1302349 0.09313994 0.08609597 0.1233072 0.07354376 0.05673086 0.05870911 0.05629583 0.09198438 0.05817644 0.1005179 0.0897443 0.04732719 0.06861904 0.04297839 0.01110512 0.0474409 0.0474409 0.04141591 0.06799972 0.08812335 0.04449321 0.009459364 0.0638216 0.01350524 0.06632395 0.06801792 0.04435216 0.05074556 0.04417633 0.01208276 0.02732777 0.00745356 0.04626538 0.02632807 0.04680825 0.008643648 0.004228469 0.02174536 0.03707023 0.02077098 0.03146208 0.02867887 0.01729883 0.03063296 0.02327202 0.003842775 0.002881216 0.01997964 0.003390318 0.01683109 0.01588442 0.009476226 0.009932724 0.0150669 0.006619807 0.007607258 0.004564355 0.005536365 0 0.003354816 0.002114234 
mean(sessionResultsSD) 0.09155173 
