# Supplementary material for: fiReproxies: A computational model providing insight into heat-affected archaeological lithic assemblages
Source: PLoS One. 2018 May 16;13(5):e0196777. doi: 10.1371/journal.pone.0196777 (PMC5955532; doi:10.1371/journal.pone.0196777)
Supplement: S3 File — Simulation logs 1–43 (See S2 Table). (ZIP) [file pone.0196777.s007.zip › S3_File/Simulation Log 37b.txt]

FiresAndLithics
Systime 1491322187 
Readinf file:  C:\Users\FZ\Documents\Leiden\PhD\Fire proxies\CaveSmall.txt 
sessionResultsMean 6.515 6.379167 4.931667 6.561667 5.935833 5.384167 5.580833 5.309167 4.694167 5.260833 4.433333 4.069167 4.2125 4.018333 3.505833 3.303333 3.614167 3.463333 3.54 2.940833 3.029167 2.745833 2.470833 2.438333 2.693333 2.18 2.4725 2.428333 2.4875 2.115833 2.3725 2.098333 1.985833 2.175833 2.059167 2.260833 1.82 1.745 1.980833 2.013333 1.866667 1.781667 1.87 1.683333 1.803333 1.703333 1.574167 1.628333 1.593333 1.5875 1.708333 1.568333 1.635833 1.286667 1.316667 1.696667 1.56 1.388333 1.444167 1.59 1.2725 1.4075 1.465833 1.405 1.374167 1.3425 1.314167 1.430833 1.339167 1.4025 1.288333 1.398333 1.309167 1.318333 1.244167 1.228333 1.265833 1.169167 1.184167 1.178333 1.17 1.155833 1.173333 1.163333 1.178333 1.223333 1.139167 1.1225 1.130833 1.114167 1.145833 1.11 1.065 1.090833 1.049167 1.038333 1.036667 1.0275 1.014167 1.015 
mean(sessionResultsMean) 2.20015 
sessionResultsSD 3.055137 2.161797 1.779141 1.812216 1.781571 2.270904 1.886016 1.785701 1.890034 1.988704 1.844894 1.439119 1.588845 1.382104 1.35816 0.979614 1.6863 1.487458 1.594124 1.106904 1.410171 1.149795 0.8455279 0.7688923 1.085026 0.8455359 1.051381 1.196524 1.009881 0.7514206 0.9402024 0.8176905 0.7937982 0.92635 0.6115795 0.7761999 0.7213314 0.5434326 0.9332388 0.7459007 0.7155397 0.4961895 0.676878 0.4796431 0.7022664 0.5991277 0.5436341 0.7104434 0.5654542 0.4716876 0.5647067 0.5969005 0.623971 0.2819065 0.3138563 0.6988825 0.4698496 0.4320527 0.4483535 0.4803286 0.2716766 0.373598 0.5352039 0.3843602 0.2970751 0.3467304 0.3011246 0.4761412 0.2955622 0.3242598 0.3299512 0.3899565 0.3424986 0.3910603 0.2836556 0.2586215 0.2634718 0.1715401 0.1911268 0.1742884 0.2448082 0.1607744 0.1854553 0.1891147 0.1847334 0.2126326 0.16566 0.1464155 0.1172022 0.1016424 0.1402097 0.08242029 0.07445202 0.1057574 0.06279528 0.06621977 0.04291799 0.0330556 0.02428577 0.02137514 
mean(sessionResultsSD) 0.7243812 
Readinf file:  C:\Users\FZ\Documents\Leiden\PhD\Fire proxies\CaveLarge.txt 
sessionResultsMean 2.98 3.750833 3.4875 3.654167 3.281667 3.300833 3.0375 2.861667 2.665 2.403333 2.764167 2.595833 2.256667 2.204167 2.018333 2.19 2.4075 2.191667 1.983333 2.05 2.101667 2.098333 1.991667 1.979167 1.806667 1.5575 1.808333 1.529167 1.666667 1.605 1.550833 1.4925 1.469167 1.689167 1.5675 1.583333 1.45 1.425 1.445 1.675 1.518333 1.3675 1.308333 1.445 1.34 1.343333 1.325833 1.204167 1.203333 1.376667 1.220833 1.248333 1.240833 1.281667 1.354167 1.283333 1.200833 1.288333 1.155 1.26 1.178333 1.138333 1.196667 1.123333 1.161667 1.219167 1.106667 1.193333 1.1975 1.131667 1.150833 1.22 1.168333 1.174167 1.125833 1.156667 1.106667 1.095 1.118333 1.131667 1.0975 1.113333 1.049167 1.098333 1.074167 1.0725 1.085833 1.048333 1.034167 1.0775 1.053333 1.045 1.06 1.051667 1.029167 1.011667 1.010833 1.008333 1.003333 1.004167 
mean(sessionResultsMean) 1.576642 
sessionResultsSD 1.130426 1.150309 1.02511 1.432761 1.498475 1.60505 1.663318 1.286128 1.229813 1.066834 0.9634189 1.259123 0.8175587 0.9087004 0.6502961 0.6658738 1.134873 0.9083505 0.6650231 0.8717303 0.8767085 0.8391532 0.653714 0.9335482 0.773704 0.5126062 0.6810025 0.4791823 0.5529051 0.6427447 0.5166822 0.475483 0.4788493 0.496743 0.7199183 0.7809514 0.501893 0.4070499 0.5393722 0.7014456 0.5686468 0.3664926 0.4504946 0.5720652 0.3298772 0.4054549 0.4897432 0.2928077 0.2933702 0.4912569 0.2839897 0.4724721 0.3300655 0.3824791 0.4382608 0.3447471 0.3184339 0.365408 0.223838 0.3290923 0.2866824 0.195282 0.2345882 0.2193184 0.2014745 0.2938804 0.1576953 0.255705 0.2573363 0.1773771 0.1958055 0.2910593 0.1917404 0.2123842 0.2028337 0.2175424 0.1556318 0.1225449 0.159867 0.1590561 0.1383944 0.1568457 0.0839446 0.1283068 0.1128554 0.1198688 0.1105791 0.07849153 0.05853209 0.1093377 0.07788512 0.06137786 0.09275477 0.0646387 0.04599631 0.02841604 0.02244085 0.02305665 0.008643648 0.01152833 
mean(sessionResultsSD) 0.4796753 
