# Supplementary material for: fiReproxies: A computational model providing insight into heat-affected archaeological lithic assemblages
Source: PLoS One. 2018 May 16;13(5):e0196777. doi: 10.1371/journal.pone.0196777 (PMC5955532; doi:10.1371/journal.pone.0196777)
Supplement: S3 File — Simulation logs 1–43 (See S2 Table). (ZIP) [file pone.0196777.s007.zip › S3_File/Simulation Log 38b.txt]

Systime 1490366810 
Readinf file:  C:\Users\FZ\Documents\Leiden\PhD\Fire proxies\CaveSmall.txt 
sessionResultsMean 16.6725 16.29083 16.36444 15.79333 16.82833 17.77389 15.54806 16.6 15.61556 17.39194 15.91167 17.32 16.27889 17.16444 16.30833 16.25056 16.49139 16.27 17.55417 17.50028 16.87472 16.65306 16.31222 16.73 15.57333 16.36556 15.87722 16.98583 16.28194 17.6575 
mean(sessionResultsMean) 16.57467 
sessionResultsSD 3.291744 3.782052 2.876264 3.241689 3.629003 4.562166 3.416964 3.279711 2.85698 3.216083 4.44469 3.81686 3.992555 3.580802 3.345066 4.31314 4.086875 3.975052 4.060384 3.164176 3.801356 4.386923 2.363885 3.240111 3.194378 4.455176 3.615324 3.317889 2.62437 3.098799 
mean(sessionResultsSD) 3.567682 
Readinf file:  C:\Users\FZ\Documents\Leiden\PhD\Fire proxies\CaveLarge.txt 
sessionResultsMean 14.33972 14.99222 13.86861 13.53639 14.50583 13.95556 14.55778 14.45667 14.79472 14.35028 13.94333 15.37917 14.53972 14.34639 14.77611 14.47667 15.24056 13.89556 14.54889 15.81778 15.33167 15.39083 16.00556 14.71278 14.91472 15.31722 14.54889 14.89861 15.2225 16.16556 
mean(sessionResultsMean) 14.76101 
sessionResultsSD 3.57338 3.194536 2.986683 3.047107 3.304752 3.612145 2.751016 3.782082 3.270052 3.096513 3.061423 3.280082 3.354622 3.302025 2.962215 3.679889 3.2583 2.870008 4.450573 3.183759 4.105229 3.376783 3.624684 4.177786 3.100421 3.261815 2.945493 3.86325 3.01927 3.962779 
mean(sessionResultsSD) 3.381956 
