# Supplementary material for: fiReproxies: A computational model providing insight into heat-affected archaeological lithic assemblages
Source: PLoS One. 2018 May 16;13(5):e0196777. doi: 10.1371/journal.pone.0196777 (PMC5955532; doi:10.1371/journal.pone.0196777)
Supplement: S3 File — Simulation logs 1–43 (See S2 Table). (ZIP) [file pone.0196777.s007.zip › S3_File/Simulation Log 39b.txt]

Systime 1490369111 
Readinf file:  C:\Users\FZ\Documents\Leiden\PhD\Fire proxies\CaveSmall.txt 
sessionResultsMean 18.34222 18.90583 19.18889 18.61944 16.93889 19.00917 17.96028 17.63306 18.59361 19.80028 18.75889 18.36306 18.84889 17.48556 18.34083 17.97028 17.99333 18.59722 17.3325 19.24806 18.5025 17.78694 19.08306 18.9175 17.37639 17.66806 19.14028 18.34028 18.21833 19.02528 
mean(sessionResultsMean) 18.39963 
sessionResultsSD 4.108319 3.773556 4.169217 3.605006 2.785233 3.483467 2.97 3.27492 3.371532 3.792296 3.654803 3.507901 3.47452 2.426018 4.051971 3.859307 3.410634 3.749829 3.022681 3.30161 4.304709 3.44216 3.4289 3.657773 2.735407 3.352351 3.620036 3.729807 3.271061 3.809891 
mean(sessionResultsSD) 3.504831 
Readinf file:  C:\Users\FZ\Documents\Leiden\PhD\Fire proxies\CaveLarge.txt 
sessionResultsMean 16.68917 16.66278 16.915 16.23 16.27111 16.72056 15.09694 16.85111 15.65889 16.23778 16.68694 16.17944 16.42944 15.97528 16.57278 15.68667 16.75444 16.52944 17.17611 16.13417 16.66639 15.98806 16.3275 17.01806 17.81028 16.08667 16.38444 16.91944 16.81528 15.36889 
mean(sessionResultsMean) 16.4281 
sessionResultsSD 2.800907 3.549538 3.383478 3.036329 2.312874 2.654457 3.22894 3.481402 3.645571 3.444566 3.486137 2.66168 3.153022 3.66078 3.338276 2.37509 3.886344 3.741802 3.857631 3.010701 3.555818 3.431242 4.536368 3.315841 3.514261 3.454199 3.210835 3.480513 3.131462 3.331185 
mean(sessionResultsSD) 3.322375 
