# Supplementary material for: fiReproxies: A computational model providing insight into heat-affected archaeological lithic assemblages
Source: PLoS One. 2018 May 16;13(5):e0196777. doi: 10.1371/journal.pone.0196777 (PMC5955532; doi:10.1371/journal.pone.0196777)
Supplement: S3 File — Simulation logs 1–43 (See S2 Table). (ZIP) [file pone.0196777.s007.zip › S3_File/Simulation Log 4.txt]

Systime 1487692750 
Readinf file:  C:\Users\FZ\Documents\Leiden\PhD\Fire proxies\4x4.txt 
sessionResultsMean 55.55722 50.56083 47.91694 45.05528 40.90694 36.49778 33.25667 29.05667 26.89278 25.1775 22.55944 21.25944 20.29389 18.30806 17.14444 16.18417 15.05583 14.405 13.345 12.63556 12.62028 11.51472 11.23889 9.894167 9.826667 9.430278 9.180278 8.800833 8.378056 7.991944 7.897222 7.613889 7.235278 6.605556 7.113611 6.255833 6.490278 6.043889 5.996111 6.260833 5.595833 5.646944 5.4625 5.355833 4.873333 4.919444 4.711389 4.375 4.217778 4.055833 4.072778 3.951389 3.851944 3.848611 3.737222 3.470278 3.556389 3.521667 3.358611 3.3575 3.345 3.205556 3.249444 3.261667 3.111111 2.986111 3.113056 2.949444 2.908889 2.814444 2.644167 2.646944 2.555556 2.605833 2.619444 2.359167 2.321389 2.291389 2.243611 2.318333 2.188611 2.055833 1.996667 2.028889 1.948889 1.9675 1.817778 1.804444 1.670556 1.616111 1.653889 1.549444 1.459444 1.416667 1.320278 1.250833 1.191944 1.141944 1.090833 1.054722 
mean(sessionResultsMean) 9.021742 
sessionResultsSD 5.496908 4.145559 4.906728 3.411602 3.64304 3.10457 2.94765 2.638255 3.084766 2.848966 2.925057 2.304173 2.186621 2.014813 1.82836 1.701853 1.094649 1.738747 1.360372 1.39749 1.626079 1.431987 1.387537 1.568017 1.238111 1.296906 1.631229 1.246246 1.129135 1.358457 0.96884 1.130067 1.091408 0.9390229 1.089176 0.9313689 1.057823 0.9241905 0.9239723 1.01024 0.9280375 0.9912174 0.8772747 0.8540448 0.9716119 0.7706056 0.7875847 0.7948559 0.7749204 0.5878852 0.942072 0.927109 0.7129806 0.7853547 0.5875983 0.5390706 0.6519742 0.7502637 0.6193653 0.5370085 0.6341744 0.5354141 0.6941702 0.6106243 0.5617874 0.4254665 0.5484683 0.5959712 0.3812722 0.4023514 0.3922388 0.4904182 0.3544823 0.4418599 0.4053068 0.357362 0.3639442 0.341365 0.3058003 0.3381505 0.2676033 0.2657235 0.2856363 0.3059885 0.2883077 0.1928729 0.2389686 0.206848 0.1954797 0.1959105 0.0972006 0.1343163 0.1084931 0.1085211 0.09455186 0.06081936 0.07477563 0.0394213 0.02508129 0.01558 
mean(sessionResultsSD) 1.065336 
Readinf file:  C:\Users\FZ\Documents\Leiden\PhD\Fire proxies\5x5.txt 
sessionResultsMean 40.74556 39.38 35.75639 32.57333 29.10472 24.97778 22.08139 21.25139 19.25556 16.93472 15.81611 14.75444 13.47139 11.96028 11.41306 10.775 10.24194 9.466944 8.763333 8.750556 8.465556 7.4975 7.470278 7.495833 6.934722 6.209444 6.376111 6.345 5.844167 5.387222 5.407222 5.153611 5.099722 4.996111 4.543333 4.565556 4.467222 4.524722 4.205556 4.256944 3.879722 4.087222 3.861944 3.602778 3.253889 3.559722 3.189444 3.160833 2.97 3.008333 2.899722 2.929167 2.983056 2.975278 2.686389 2.584444 2.691667 2.65 2.631667 2.484722 2.468056 2.575556 2.621667 2.510278 2.413056 2.331667 2.158056 2.286111 2.284444 2.276944 2.077222 2.216667 1.986389 2.043611 2.066389 1.965278 1.905833 1.832222 1.824722 1.802778 1.684722 1.663889 1.691111 1.614167 1.646389 1.571944 1.492778 1.464444 1.406111 1.3925 1.412778 1.316667 1.323056 1.308333 1.205 1.160833 1.123611 1.087778 1.053611 1.040278 
mean(sessionResultsMean) 6.461167 
sessionResultsSD 3.376325 4.744394 4.250222 3.020454 2.686169 1.973397 1.649879 2.322598 2.408921 1.652812 1.923437 1.760363 1.368074 1.334125 1.664937 1.310675 1.602444 1.010414 1.103368 1.692961 1.29658 1.317236 1.287671 1.174201 1.206313 1.042216 1.253816 1.006677 0.8253443 0.9065025 0.8703138 0.8831156 0.7566008 0.6387575 0.8619439 0.6803331 0.7932967 0.7308523 0.778557 0.6795102 0.6339104 0.66631 0.626325 0.684455 0.5679277 0.773155 0.5566299 0.6797712 0.5645651 0.6378657 0.6590858 0.4442251 0.6430124 0.4750453 0.5338247 0.5376252 0.5767818 0.5156553 0.5619411 0.5373283 0.4456102 0.4837044 0.4849636 0.4955486 0.3084978 0.433678 0.3425765 0.3865763 0.4025466 0.451576 0.3743381 0.3421954 0.3485292 0.398763 0.3779132 0.3009172 0.308897 0.3237689 0.2838441 0.2326276 0.2005391 0.2476937 0.2403096 0.172028 0.1796213 0.1891006 0.1445321 0.1725254 0.1369994 0.09792752 0.1247936 0.1067412 0.08505923 0.119265 0.08617566 0.06320579 0.04198632 0.03888615 0.02595709 0.01314583 
mean(sessionResultsSD) 0.8373481 
Readinf file:  C:\Users\FZ\Documents\Leiden\PhD\Fire proxies\6x6.txt 
sessionResultsMean 33.83417 30.49528 26.8425 24.64472 22.16806 19.65333 16.90556 15.31861 13.21583 12.06611 11.12472 10.22917 9.580278 9.039722 8.471111 8.016389 7.618056 7.457222 7.004722 6.401944 5.958056 6.092778 5.878333 5.096944 5.029444 5.0825 4.727222 4.520556 4.271111 4.082778 4.045833 3.921667 3.876944 3.516389 3.754167 3.490556 3.378056 3.4375 3.304444 3.4175 2.850556 3.053611 3.129722 2.639722 2.623056 2.800278 2.563611 2.378333 2.512778 2.418889 2.482222 2.370278 2.233889 2.257222 2.243333 2.219444 2.163611 2.059444 2.158611 2.084444 2.105833 1.996389 2.001389 2.016111 1.964722 1.941111 2.071111 1.963333 1.898333 1.8475 1.791111 1.738056 1.720833 1.782778 1.810278 1.663056 1.635556 1.604722 1.586389 1.523056 1.59 1.528889 1.399722 1.426944 1.448611 1.355556 1.347222 1.298611 1.341111 1.282222 1.288333 1.227778 1.209167 1.213056 1.154722 1.113889 1.095278 1.060833 1.032778 1.025 
mean(sessionResultsMean) 4.983147 
sessionResultsSD 3.284782 3.458181 2.745011 2.386632 1.79375 2.023041 1.959972 1.715923 1.762699 1.344839 1.435693 1.57514 1.400926 1.256052 1.261813 1.334948 1.44594 1.241177 1.139133 1.369323 1.188941 0.9079279 0.9960737 0.8040769 0.6877999 0.9697665 1.000256 0.6508237 0.6870335 0.6322849 0.7181112 0.6976376 0.8686529 0.7319 0.8171643 0.7690298 0.7921656 0.6706803 0.7046192 0.6277863 0.4839222 0.5324691 0.5529167 0.536604 0.6340086 0.4461762 0.6473734 0.4730961 0.525261 0.55666 0.5560221 0.4512577 0.4407518 0.4976753 0.4440453 0.4508471 0.472812 0.3777627 0.3597006 0.4528577 0.3834529 0.3131358 0.4392669 0.4218013 0.3694816 0.3459878 0.363398 0.3629554 0.3222021 0.3201573 0.2778366 0.2697441 0.2474946 0.3539929 0.3071832 0.2739459 0.2664595 0.2331145 0.1984432 0.1745504 0.2086193 0.1822162 0.1513111 0.2027314 0.2073608 0.1500053 0.1497017 0.1176495 0.1451636 0.1085372 0.1069339 0.07425664 0.06653543 0.07449329 0.07194224 0.05542129 0.03613799 0.03142146 0.01956585 0.01276069 
mean(sessionResultsSD) 0.7016729 
Readinf file:  C:\Users\FZ\Documents\Leiden\PhD\Fire proxies\7x7.txt 
sessionResultsMean 26.01 22.41639 20.2225 19.24083 16.86083 15.15667 13.03889 12.01806 9.802222 9.448611 8.417222 7.71 7.478056 6.805833 6.553333 6.595 5.886944 5.556667 5.079722 4.796667 4.637778 4.396944 4.414722 4.04 4.051111 3.839444 3.5225 3.506389 3.524722 3.4225 3.331389 3.134722 3.046111 2.846944 2.867778 2.9175 2.669444 2.623333 2.791944 2.540278 2.364722 2.358333 2.357222 2.199722 2.286111 2.276389 2.208056 2.017222 2.215556 2.050833 1.915833 1.888611 1.864722 1.930833 1.924167 1.904167 1.839444 1.844722 1.85 1.769444 1.918333 1.713333 1.807778 1.798333 1.746944 1.694722 1.678333 1.677222 1.738333 1.525833 1.600833 1.558056 1.544444 1.543056 1.513333 1.496944 1.474167 1.483611 1.395833 1.383889 1.374167 1.383333 1.328611 1.340556 1.301389 1.251944 1.247778 1.236944 1.188056 1.225 1.216944 1.161111 1.1675 1.145556 1.105 1.076667 1.061944 1.046944 1.022222 1.018611 
mean(sessionResultsMean) 3.944797 
sessionResultsSD 3.421017 3.191174 2.218678 2.121693 1.946391 1.885801 1.281986 1.506557 1.321836 1.413936 1.420202 1.179424 1.372143 1.361842 1.42583 0.9389241 1.055436 0.9591573 1.046676 1.073658 0.8867499 0.9388805 0.8069136 0.8827866 0.6218165 0.7540978 0.6778026 0.809728 0.768621 0.7987423 0.7701342 0.7229843 0.6182634 0.5995388 0.6269633 0.5856986 0.5825172 0.6293941 0.580434 0.5606641 0.4398857 0.5380761 0.4762548 0.4656006 0.5626563 0.4203691 0.4818968 0.4363014 0.5955564 0.4854411 0.3598993 0.3734257 0.2490565 0.4890474 0.4191155 0.3461664 0.307847 0.3425205 0.398212 0.3498517 0.3265869 0.3094195 0.2900979 0.2978402 0.3682404 0.2537882 0.2823902 0.2979169 0.2350776 0.2209713 0.2137217 0.2898216 0.2181134 0.193316 0.2675148 0.2426554 0.2272962 0.2042002 0.1546339 0.185978 0.123823 0.1562706 0.1393004 0.1323008 0.1549793 0.104168 0.1221403 0.1090644 0.08730982 0.08094272 0.1087081 0.07017812 0.06914745 0.065862 0.0524587 0.04171836 0.03838723 0.03167448 0.01337159 0.01251117 
mean(sessionResultsSD) 0.6169617 
Readinf file:  C:\Users\FZ\Documents\Leiden\PhD\Fire proxies\8x8.txt 
sessionResultsMean 20.17222 18.31417 17.35667 14.71 12.82028 10.94444 10.37028 9.156944 8.031111 7.664444 7.289722 6.368611 5.920278 5.502778 5.021667 4.717222 4.763889 4.524444 3.947222 4.105278 4.033056 3.651944 3.670278 3.498333 3.628611 3.100833 3.053611 2.868611 3.061944 2.707778 2.852222 2.705556 2.623056 2.582222 2.724722 2.346667 2.251389 2.316389 2.251944 2.075278 2.125278 2.111389 2.137222 1.910556 1.976389 1.851111 1.831111 1.901944 1.790278 1.768333 1.780278 1.7875 1.709167 1.710556 1.771667 1.695833 1.825556 1.701389 1.570833 1.6225 1.628889 1.576389 1.611389 1.561111 1.524722 1.567778 1.473333 1.593611 1.585556 1.483611 1.463889 1.466389 1.345 1.4325 1.38 1.3425 1.359722 1.316111 1.313611 1.266111 1.280556 1.2775 1.257222 1.226111 1.170556 1.22 1.208611 1.184722 1.168611 1.141944 1.146944 1.149167 1.123611 1.131389 1.064444 1.054444 1.045278 1.033611 1.012778 1.015278 
mean(sessionResultsMean) 3.2849 
sessionResultsSD 2.345002 2.501382 1.941098 1.948761 1.778337 1.536061 1.450688 1.250138 1.352713 1.255818 1.167798 1.036239 1.116743 0.9265386 0.8705032 0.7183852 0.7573248 0.7577029 0.5774553 0.7008222 0.773633 0.742474 0.547205 0.951872 1.066462 0.5622178 0.6505475 0.4097394 0.8444877 0.548836 0.556066 0.5995462 0.5651716 0.6571655 0.6299573 0.5575011 0.5415897 0.5103032 0.5384706 0.4192648 0.4684259 0.3796265 0.5083344 0.363485 0.3885704 0.4240028 0.447149 0.4642934 0.3529235 0.3718765 0.3858146 0.3416544 0.269208 0.3452811 0.3833496 0.3935711 0.3364078 0.3154095 0.2363085 0.2922543 0.2547981 0.3449282 0.2754001 0.2787092 0.2865644 0.2322814 0.2709109 0.2599613 0.2207608 0.256183 0.2003031 0.202327 0.1933596 0.2184317 0.1645934 0.1452859 0.148944 0.1428187 0.1848356 0.1357174 0.1511028 0.1406939 0.1332926 0.1168048 0.0877762 0.1120729 0.1061897 0.09367148 0.1005417 0.08702962 0.06725613 0.06883507 0.06092688 0.05246251 0.04064455 0.03381359 0.02799864 0.0212722 0.01193319 0.009807372 
mean(sessionResultsSD) 0.5207121 
Readinf file:  C:\Users\FZ\Documents\Leiden\PhD\Fire proxies\9x9.txt 
sessionResultsMean 16.55472 15.36 13.87833 12.19167 11.15194 9.625833 8.251389 7.470278 7.0125 5.799722 5.751667 5.376111 4.911111 4.6025 4.073611 4.045278 3.952778 3.554722 3.636667 3.416667 3.389722 3.146111 2.91 2.965 2.8325 2.628056 2.538611 2.636389 2.349722 2.5225 2.275278 2.331944 2.231667 2.236389 1.933056 2.248889 2.101111 2.01 1.935556 1.936111 1.899722 1.77 1.985278 1.887222 1.786111 1.654722 1.651667 1.703611 1.695278 1.696111 1.563056 1.564444 1.592778 1.525556 1.512778 1.573611 1.658333 1.458611 1.555278 1.5475 1.432222 1.4625 1.458611 1.347222 1.345833 1.411667 1.455556 1.366389 1.423611 1.320556 1.333889 1.3425 1.354722 1.2875 1.308889 1.2275 1.264444 1.2125 1.208889 1.279167 1.229444 1.227222 1.201944 1.195278 1.193333 1.166944 1.146944 1.138889 1.124722 1.111667 1.110556 1.113333 1.096111 1.098333 1.059167 1.035556 1.035833 1.032222 1.011944 1.0125 
mean(sessionResultsMean) 2.822439 
sessionResultsSD 2.027097 2.371259 1.799261 1.654952 1.806021 1.417061 1.610443 1.243082 1.081893 1.026102 0.9806812 0.9740668 0.9432644 0.8556891 0.8602439 0.6713545 0.7005893 0.6574641 0.7694807 0.8231213 0.7968619 0.688047 0.5787397 0.4975582 0.6207474 0.6084671 0.4488143 0.5247399 0.5508113 0.5039839 0.6433438 0.5623359 0.5253278 0.5086111 0.4227345 0.6066077 0.3690799 0.3915988 0.344566 0.4348852 0.5609861 0.3430872 0.3794196 0.3256568 0.352803 0.3073702 0.377526 0.3353937 0.3459722 0.4300313 0.3158162 0.3690423 0.2419463 0.3215737 0.2950074 0.3787904 0.2415527 0.3162541 0.329122 0.3353042 0.1806456 0.2556708 0.2489007 0.1739546 0.158322 0.2061971 0.2061475 0.2103464 0.167542 0.2004991 0.1888909 0.1479643 0.1656533 0.1816241 0.143638 0.154035 0.1701635 0.12286 0.1369295 0.1546184 0.1330589 0.1521389 0.1200192 0.1238488 0.08541649 0.08947172 0.08317466 0.08925332 0.06552482 0.06015625 0.05744118 0.08012801 0.04793301 0.0568742 0.04987292 0.03117536 0.0276948 0.02218148 0.01042289 0.009968821 
mean(sessionResultsSD) 0.46774 
Readinf file:  C:\Users\FZ\Documents\Leiden\PhD\Fire proxies\10x10.txt 
sessionResultsMean 13.71917 13.08694 11.80972 10.06944 9.146667 8.346111 6.906389 6.264722 5.581389 5.406111 4.635278 4.468889 4.216667 3.687778 3.651389 3.511111 3.395 3.348056 2.906111 3.203611 2.986111 2.6675 2.5525 2.440278 2.419444 2.383056 2.328889 2.366944 2.052222 2.059444 2.056111 2.227222 2.128056 1.933889 1.895 1.976667 1.840833 1.799722 1.764167 1.673611 1.681389 1.791111 1.683611 1.644167 1.608889 1.614444 1.615556 1.389722 1.458056 1.411944 1.434722 1.377778 1.500278 1.515556 1.451667 1.438056 1.429167 1.335 1.361389 1.383056 1.356944 1.3 1.376667 1.318333 1.406944 1.373889 1.363889 1.307222 1.313611 1.361111 1.233611 1.271944 1.283056 1.246389 1.275556 1.236111 1.151667 1.194444 1.181389 1.209167 1.179722 1.158611 1.145 1.149722 1.128889 1.124167 1.131667 1.124444 1.1225 1.094722 1.084444 1.091944 1.073333 1.0825 1.038333 1.035833 1.028611 1.016389 1.013056 1.007778 
mean(sessionResultsMean) 2.486314 
sessionResultsSD 2.021336 1.481806 1.2121 1.827538 1.426278 1.284983 1.042283 1.173536 0.9315528 0.8792873 1.045923 0.8607806 0.8970711 0.8091039 0.8906041 0.8293304 0.6336909 0.7683848 0.5327535 0.7789671 0.7089579 0.517025 0.6691053 0.5604463 0.5073376 0.4610992 0.5294974 0.627783 0.4076727 0.5282024 0.4094778 0.5343647 0.4443207 0.4307835 0.3197715 0.4684868 0.4325111 0.393052 0.3632096 0.3113135 0.3703556 0.4735531 0.3752871 0.3776322 0.3085153 0.4022026 0.3578133 0.2613119 0.2831514 0.2528826 0.2475559 0.2337059 0.2344236 0.2422232 0.2759206 0.2302202 0.265846 0.2409114 0.1953664 0.2589997 0.2428191 0.1712306 0.2255517 0.1772691 0.2129779 0.1839688 0.2371237 0.1836952 0.1731703 0.2159508 0.1814623 0.1899093 0.1799117 0.1587741 0.140537 0.1574968 0.1236885 0.142993 0.1052429 0.1082637 0.1172539 0.1237482 0.115441 0.1210088 0.1055167 0.08317082 0.07824708 0.09330904 0.08873715 0.05331372 0.0423639 0.05568639 0.04856169 0.04486837 0.03373323 0.03468178 0.02343608 0.01459599 0.01172059 0.006164 
mean(sessionResultsSD) 0.416472 
Readinf file:  C:\Users\FZ\Documents\Leiden\PhD\Fire proxies\11x11.txt 
sessionResultsMean 12.52167 10.77861 9.786944 8.4675 7.509167 6.705 5.764444 5.201944 4.925 4.468056 4.274167 4.063611 3.648056 3.275556 3.425278 2.991389 2.861389 2.8775 2.784444 2.6075 2.453611 2.429167 2.387778 2.219167 2.215833 2.135833 2.051944 2.123056 1.912778 1.969722 1.965 1.912222 1.912778 1.895 1.727778 1.665278 1.768611 1.746667 1.718889 1.683056 1.554444 1.456111 1.563889 1.59 1.479444 1.505556 1.426667 1.411944 1.493333 1.358889 1.397222 1.368333 1.325 1.357778 1.34 1.362222 1.419167 1.358889 1.365833 1.309444 1.339444 1.345278 1.316944 1.326667 1.325833 1.260278 1.268889 1.289722 1.208333 1.247222 1.196944 1.231111 1.208056 1.243889 1.258056 1.213056 1.200278 1.197778 1.170833 1.175556 1.146111 1.167222 1.137778 1.124444 1.1175 1.095 1.083889 1.101944 1.084167 1.066389 1.081944 1.068611 1.064722 1.059444 1.022778 1.028333 1.019722 1.018056 1.009722 1.006667 
mean(sessionResultsMean) 2.238042 
sessionResultsSD 1.945778 1.840084 1.07807 1.397354 1.584217 1.054133 1.188649 0.8890745 0.9623268 0.7048412 0.8241777 0.8001391 0.7223402 0.7643861 0.6282939 0.6916043 0.6253906 0.6472538 0.7083578 0.5424435 0.4556304 0.5688967 0.5477039 0.4510851 0.4398186 0.494719 0.4589556 0.5253747 0.3632991 0.533331 0.4162607 0.3535177 0.4694995 0.403882 0.3024353 0.2851537 0.4254009 0.2825344 0.4956271 0.3275905 0.2672832 0.2781983 0.3146665 0.2843828 0.280912 0.2593402 0.2327312 0.2407949 0.3763825 0.2218212 0.2316166 0.2441205 0.1977483 0.2216268 0.2180043 0.2605047 0.1846109 0.220359 0.2618856 0.2084165 0.2131561 0.2406855 0.2112212 0.1817117 0.2173547 0.1527476 0.184958 0.2086685 0.1377849 0.1566583 0.1249614 0.1711737 0.1345221 0.1663925 0.1335394 0.1298703 0.1476911 0.1249891 0.1339917 0.08991091 0.09009184 0.1109203 0.09059545 0.1044034 0.07824555 0.07913566 0.0549701 0.08119921 0.07068866 0.06106037 0.05993624 0.04692066 0.043532 0.03686294 0.02943703 0.01940198 0.02093176 0.0183207 0.009807372 0.007389026 
mean(sessionResultsSD) 0.3758087 
Readinf file:  C:\Users\FZ\Documents\Leiden\PhD\Fire proxies\12x12.txt 
sessionResultsMean 10.41861 9.590278 8.162222 7.940833 6.625556 5.845278 5.486667 4.730833 4.071389 3.873056 3.569444 3.320278 3.145833 3.178611 2.991111 2.825556 2.664722 2.434722 2.578611 2.464167 2.408889 2.145 2.168611 2.001111 2.053611 2.006944 1.961944 1.790278 1.851389 1.853333 1.669722 1.803333 1.707222 1.69 1.575833 1.68 1.536667 1.524722 1.576944 1.595556 1.566389 1.573056 1.474722 1.455556 1.369444 1.409167 1.513889 1.346667 1.381111 1.326667 1.346389 1.388333 1.321111 1.290278 1.300833 1.253056 1.293611 1.247222 1.291389 1.23 1.371389 1.217778 1.243333 1.229167 1.235556 1.214167 1.25 1.2225 1.218889 1.199444 1.176111 1.224444 1.191944 1.174167 1.157778 1.166389 1.195556 1.125278 1.115278 1.120278 1.108333 1.101389 1.114167 1.081667 1.079722 1.079722 1.056944 1.081389 1.070278 1.050833 1.0725 1.069722 1.059722 1.060833 1.029167 1.021944 1.015556 1.015 1.003056 1.008611 
mean(sessionResultsMean) 2.051278 
sessionResultsSD 1.312281 1.64508 1.210187 1.293317 1.1498 0.9673394 1.134876 0.9593514 0.9305369 0.7328423 0.7530123 0.6611216 0.6828838 0.7269632 0.5582022 0.7810156 0.6031276 0.5945759 0.6007725 0.6162944 0.5513434 0.4594662 0.4116519 0.4127966 0.4553307 0.4125201 0.6060427 0.4675847 0.3776825 0.4811614 0.3783185 0.2929128 0.3148673 0.3606508 0.2643791 0.4058044 0.3422276 0.3497432 0.4427831 0.3068716 0.3213841 0.283077 0.2043643 0.3020946 0.2017326 0.230352 0.2193723 0.2150759 0.2930054 0.1971954 0.3102471 0.2833976 0.2381656 0.1709799 0.2122263 0.2189259 0.1885197 0.1836379 0.1778097 0.1718811 0.2384666 0.1858724 0.1880455 0.20852 0.1689631 0.1369507 0.1553947 0.185607 0.1565299 0.1360699 0.136751 0.1475849 0.1172907 0.1594914 0.1149282 0.1573165 0.1424964 0.09337446 0.09162965 0.09258121 0.0814735 0.08792203 0.07597231 0.06952907 0.0575973 0.07306519 0.03976002 0.07134059 0.05191188 0.04433145 0.05257498 0.0471142 0.0400002 0.02786719 0.03236747 0.01729883 0.014306 0.01474561 0.005124566 0.007415983 
mean(sessionResultsSD) 0.3455675 
Readinf file:  C:\Users\FZ\Documents\Leiden\PhD\Fire proxies\13x13.txt 
sessionResultsMean 9.287778 8.040556 7.445 6.585556 6.155278 5.271389 4.689444 4.291944 3.517778 3.466667 3.404444 3.316389 2.92 2.744722 2.63 2.478333 2.495278 2.249444 2.122778 2.070833 2.094167 1.979722 1.877778 2.038056 1.871667 1.767778 1.791389 1.752222 1.7475 1.631389 1.6175 1.668889 1.523333 1.600833 1.618611 1.488611 1.469167 1.414167 1.456944 1.563333 1.435 1.4175 1.409722 1.465 1.3125 1.395556 1.343056 1.298333 1.249444 1.323889 1.302222 1.3875 1.220278 1.288056 1.3075 1.267222 1.308889 1.261389 1.199167 1.248056 1.256389 1.228611 1.243333 1.213333 1.194722 1.2275 1.2675 1.190278 1.214444 1.138889 1.215833 1.154444 1.182222 1.147778 1.103611 1.107222 1.103611 1.136944 1.125 1.138333 1.0925 1.123333 1.092222 1.100556 1.073056 1.082778 1.07 1.078056 1.085556 1.046389 1.059167 1.070833 1.038611 1.034444 1.026111 1.028889 1.018056 1.01 1.007222 1.005278 
mean(sessionResultsMean) 1.9033 
sessionResultsSD 1.61705 1.444904 1.360312 0.9968171 1.173089 1.040724 0.9623117 0.7545249 0.6137775 0.754298 0.745323 0.6666002 0.6257662 0.6410767 0.7044692 0.4444561 0.6045037 0.4194786 0.5812151 0.5706367 0.520615 0.4469655 0.4577888 0.4189117 0.5040193 0.3606862 0.4069586 0.4618643 0.3735967 0.2850076 0.2887693 0.3785429 0.27445 0.3147123 0.3054006 0.3361482 0.3103125 0.2236619 0.2731002 0.3569681 0.2136438 0.2414669 0.2733369 0.2895564 0.1746062 0.244741 0.2891483 0.1861899 0.1915096 0.2342831 0.2539528 0.2428158 0.1905789 0.2246824 0.2124856 0.2121426 0.2277759 0.2208535 0.1628639 0.1817945 0.1986748 0.185717 0.1535406 0.1701588 0.1631597 0.2159044 0.1591607 0.1429888 0.1722476 0.1051211 0.1841459 0.09033074 0.1257113 0.09623998 0.08381137 0.1003045 0.08460759 0.1086905 0.08396314 0.1205551 0.05580952 0.09441796 0.08635148 0.07536416 0.0582998 0.05993025 0.05389965 0.07143451 0.06315967 0.0440243 0.04318221 0.03731596 0.02890758 0.02130032 0.02791727 0.0295831 0.0168216 0.01124441 0.006467326 0.005572293 
mean(sessionResultsSD) 0.3212428 
Readinf file:  C:\Users\FZ\Documents\Leiden\PhD\Fire proxies\14x14.txt 
sessionResultsMean 7.686944 7.356111 6.165278 5.953333 5.192778 4.437222 4.254167 3.661944 3.3 3.254167 2.949722 2.966667 2.748611 2.696111 2.319167 2.187222 2.315556 2.134167 2.073889 2 1.916389 1.885 1.8275 1.866389 1.767778 1.676667 1.7425 1.598056 1.556667 1.646389 1.544722 1.512222 1.443889 1.443056 1.508056 1.463056 1.527778 1.475 1.395278 1.491111 1.376667 1.349444 1.273611 1.323333 1.326944 1.3675 1.280556 1.270556 1.289167 1.185833 1.265278 1.237222 1.185556 1.237778 1.178333 1.215556 1.346389 1.192222 1.204722 1.239722 1.166667 1.190833 1.213889 1.150278 1.161944 1.186667 1.182778 1.201944 1.191111 1.134722 1.123056 1.155 1.139722 1.135833 1.115556 1.114444 1.089722 1.108889 1.096667 1.093889 1.080833 1.105833 1.055833 1.073056 1.076389 1.079722 1.064722 1.068056 1.054167 1.036944 1.050833 1.035833 1.041667 1.039444 1.026944 1.023056 1.009444 1.009722 1.004722 1.002222 
mean(sessionResultsMean) 1.7718 
sessionResultsSD 1.935206 1.493456 1.287268 0.96342 0.9170238 0.7730207 0.8827035 0.7594415 0.8291562 0.7350644 0.651764 0.8913591 0.6511965 0.6685309 0.5703025 0.5071554 0.5627346 0.5314683 0.5279666 0.4071676 0.4164855 0.4134786 0.3823836 0.3847144 0.3930535 0.3171306 0.4092697 0.3795458 0.3199198 0.3365127 0.337974 0.3142964 0.3229336 0.2853636 0.4039465 0.2870253 0.3226991 0.3484366 0.2893436 0.3145493 0.2756862 0.2536414 0.217803 0.2219126 0.1896973 0.1965379 0.2125531 0.1826625 0.2071536 0.1586755 0.209612 0.2069753 0.1611729 0.2085084 0.1795802 0.1957246 0.2940965 0.1772087 0.1855364 0.2143855 0.1587789 0.1761028 0.141054 0.1512319 0.1512034 0.1443475 0.1305554 0.1493069 0.1605775 0.1384625 0.09670539 0.10718 0.129464 0.1025571 0.1013495 0.08897386 0.06884666 0.1132491 0.07630098 0.08321639 0.07058018 0.08808711 0.05571505 0.05943876 0.07963288 0.07723934 0.05425759 0.05351994 0.05126512 0.04493947 0.04217222 0.02708278 0.0334767 0.02844412 0.03273042 0.02353803 0.01344304 0.01453021 0.005657588 0.004340254 
mean(sessionResultsSD) 0.3100315 
Readinf file:  C:\Users\FZ\Documents\Leiden\PhD\Fire proxies\15x15.txt 
sessionResultsMean 7.058056 6.620556 6.0175 5.35 4.879444 4.28 4.033611 3.530278 3.086944 3.021111 2.903333 2.739167 2.450278 2.296389 2.280278 2.093889 2.022778 2.122778 1.9475 1.919722 1.79 1.790278 1.783611 1.667778 1.548333 1.698889 1.529167 1.563333 1.571389 1.593889 1.548889 1.476111 1.524722 1.422222 1.402222 1.370278 1.427222 1.3825 1.369444 1.353611 1.323889 1.281389 1.330833 1.321667 1.194444 1.261111 1.251944 1.223611 1.277222 1.190556 1.229722 1.185278 1.248611 1.236389 1.235278 1.208056 1.183056 1.235 1.204444 1.149444 1.199444 1.187222 1.228333 1.135833 1.183333 1.134444 1.197778 1.150556 1.13 1.128611 1.139167 1.13 1.089722 1.145556 1.133056 1.108333 1.088333 1.110278 1.095 1.083333 1.098056 1.101111 1.079722 1.090556 1.0675 1.058889 1.053056 1.046667 1.058611 1.038889 1.056111 1.045556 1.037778 1.037778 1.019167 1.006111 1.008889 1.014444 1.006111 1.003333 
mean(sessionResultsMean) 1.699661 
sessionResultsSD 1.054916 1.183768 1.086045 1.126743 0.8306674 0.7481766 0.730518 0.7167017 0.6164441 0.525147 0.5898227 0.6697313 0.6297254 0.5641326 0.583479 0.4535193 0.4500156 0.4408224 0.4688125 0.4426739 0.4184754 0.3811663 0.431281 0.3283735 0.3338961 0.4727626 0.2744618 0.3877593 0.3691315 0.3864933 0.291726 0.2976982 0.2863889 0.3028626 0.2617263 0.2546002 0.3398849 0.2719251 0.2917638 0.2334635 0.2434362 0.1963713 0.2225026 0.2216232 0.1301218 0.1671592 0.1821498 0.2374945 0.2191058 0.1763934 0.1910809 0.1627512 0.2054698 0.2580364 0.1711423 0.1655781 0.1705227 0.2188703 0.1741803 0.1453944 0.1453614 0.1957857 0.1770961 0.1487681 0.1621219 0.106578 0.1883831 0.1283354 0.1170274 0.09992055 0.1042477 0.1183297 0.09096343 0.1202196 0.1273342 0.127757 0.07988857 0.09545925 0.0769261 0.07935926 0.07117256 0.09106998 0.07720834 0.07309959 0.06746469 0.05600584 0.04593032 0.03893949 0.04639718 0.03392671 0.05201557 0.03085106 0.02990513 0.0295831 0.02618366 0.01135742 0.01217161 0.01622007 0.00689735 0.006033114 
mean(sessionResultsSD) 0.2769938 
Readinf file:  C:\Users\FZ\Documents\Leiden\PhD\Fire proxies\16x16.txt 
sessionResultsMean 6.514444 5.974722 5.302778 5.045 4.522778 3.709167 3.426944 3.106667 2.888333 2.366111 2.375833 2.425278 2.404167 2.231944 2.082222 2.114722 1.8925 1.953889 1.821111 1.730556 1.778611 1.633333 1.676667 1.676667 1.500833 1.581389 1.572778 1.458611 1.503333 1.493889 1.391389 1.482222 1.361667 1.4275 1.348056 1.385278 1.405 1.310833 1.357778 1.2975 1.251944 1.316944 1.224444 1.290556 1.231667 1.263889 1.183056 1.178056 1.183889 1.160556 1.2375 1.228333 1.242778 1.201944 1.147222 1.171111 1.193611 1.157222 1.154722 1.148333 1.159444 1.202778 1.116667 1.145556 1.100833 1.126944 1.145833 1.072222 1.132778 1.140278 1.113333 1.139167 1.105556 1.126944 1.080278 1.110556 1.071667 1.0825 1.068889 1.088611 1.0725 1.096944 1.079167 1.030833 1.059167 1.0525 1.035 1.035556 1.050833 1.025833 1.024722 1.029167 1.04 1.024722 1.020556 1.011667 1.006389 1.007778 1.002222 1.004167 
mean(sessionResultsMean) 1.607408 
sessionResultsSD 1.153389 1.411007 0.9502 0.7962694 1.053238 0.8169638 0.6636162 0.8158846 0.6600193 0.5175462 0.476469 0.5245208 0.5200932 0.4465442 0.4866008 0.568909 0.3989351 0.5134202 0.3716017 0.3966052 0.4747437 0.3101801 0.3611418 0.3893666 0.2808917 0.3368044 0.3552287 0.2969633 0.2704084 0.3356167 0.2112098 0.3693653 0.2763733 0.325829 0.3198321 0.2377122 0.3004514 0.1978228 0.2831468 0.2358561 0.1954424 0.2640268 0.224237 0.1809634 0.1784941 0.1533523 0.1664436 0.1468619 0.1768977 0.1533304 0.1912946 0.181094 0.210224 0.1550659 0.1090567 0.1454899 0.1540433 0.143401 0.1546019 0.1564452 0.1462942 0.1779692 0.1030428 0.1572746 0.09751093 0.1329139 0.1149869 0.07232898 0.1230778 0.1135057 0.1024742 0.1086126 0.09421315 0.1042369 0.06464178 0.09710694 0.06386348 0.08224432 0.05677025 0.08440357 0.06492517 0.08796016 0.0730018 0.03982421 0.06062217 0.05225518 0.03898865 0.03311229 0.04312672 0.03151278 0.02566018 0.02825971 0.0332902 0.01975464 0.02250302 0.01976878 0.01412915 0.01048017 0.004340254 0.006092361 
mean(sessionResultsSD) 0.2595862 
Readinf file:  C:\Users\FZ\Documents\Leiden\PhD\Fire proxies\17x17.txt 
sessionResultsMean 5.590556 5.460278 4.954167 4.452778 3.683056 3.36 3.195278 2.881944 2.758611 2.4325 2.573333 2.314722 2.110278 2.048611 1.973333 1.830278 1.815833 1.915278 1.685278 1.698611 1.655 1.569722 1.510833 1.478889 1.4975 1.465556 1.346667 1.484167 1.451389 1.432778 1.417222 1.350556 1.291944 1.272222 1.243056 1.303056 1.335278 1.323611 1.2475 1.230833 1.252222 1.269444 1.218611 1.189444 1.186944 1.146944 1.204167 1.180278 1.168333 1.105556 1.196667 1.188611 1.193333 1.134167 1.163333 1.130833 1.189444 1.152222 1.158889 1.083333 1.141667 1.128056 1.121667 1.141389 1.117778 1.136111 1.098056 1.107222 1.094444 1.096389 1.126389 1.075 1.065556 1.093056 1.112778 1.066389 1.063889 1.073611 1.067222 1.050278 1.064722 1.067778 1.045278 1.058611 1.036944 1.039167 1.041389 1.055 1.038611 1.028333 1.035833 1.028333 1.03 1.020833 1.015833 1.007222 1.005556 1.007778 1.001667 1.001944 
mean(sessionResultsMean) 1.527631 
sessionResultsSD 1.449319 0.9536396 1.005392 0.8829763 0.6666756 0.6053932 0.8590171 0.5271693 0.6204315 0.4336888 0.6480755 0.4986989 0.3856544 0.5207021 0.5447301 0.365086 0.3995349 0.6142235 0.3490592 0.3331902 0.373811 0.2781256 0.3140252 0.263248 0.3500968 0.3422775 0.2741549 0.3258157 0.3154323 0.295682 0.2744895 0.2245572 0.2550213 0.193034 0.2134608 0.2327423 0.265548 0.2715526 0.2057268 0.1447873 0.2387601 0.3034787 0.16574 0.163606 0.1733665 0.1308586 0.1796488 0.1675763 0.1659669 0.152648 0.1710991 0.1839265 0.1827368 0.1491089 0.1556964 0.1659345 0.1514447 0.1398366 0.1377142 0.07656415 0.1295623 0.1236901 0.164273 0.1223861 0.1090874 0.1172059 0.09138366 0.09982584 0.08035879 0.1021016 0.1224174 0.08624233 0.06502038 0.1056381 0.1015855 0.09244661 0.086418 0.07820677 0.08082232 0.05460075 0.075229 0.06797331 0.05403646 0.06191714 0.03985626 0.05081472 0.04417633 0.05911221 0.04450038 0.03546354 0.03254455 0.03060689 0.03130312 0.02239813 0.02235532 0.01289757 0.009111205 0.01048017 0.004035285 0.003584859 
mean(sessionResultsSD) 0.2415763 
Readinf file:  C:\Users\FZ\Documents\Leiden\PhD\Fire proxies\18x18.txt 
sessionResultsMean 4.849722 4.601667 4.196667 3.930556 3.433333 3.312222 3.076667 2.774444 2.545833 2.348056 2.195833 2.136667 1.923333 1.895278 1.806944 1.807222 1.561389 1.684444 1.694444 1.571667 1.555556 1.517222 1.415278 1.399444 1.383056 1.447778 1.442222 1.380556 1.418056 1.311944 1.403056 1.347778 1.287222 1.266389 1.298611 1.347778 1.282778 1.161944 1.250556 1.214444 1.252778 1.175833 1.258889 1.184167 1.2725 1.181667 1.152222 1.14 1.139722 1.178889 1.137222 1.114444 1.145 1.154444 1.139167 1.115833 1.1875 1.114444 1.119444 1.104444 1.1 1.083333 1.147778 1.121944 1.129167 1.128333 1.119722 1.092222 1.096944 1.106667 1.0675 1.084444 1.069722 1.0825 1.109444 1.058333 1.076389 1.074444 1.068333 1.073056 1.061944 1.035 1.044167 1.041944 1.026389 1.033333 1.047222 1.029444 1.025 1.022778 1.015278 1.023889 1.024167 1.028611 1.016389 1.013056 1.007222 1.005 1.002222 1.003333 
mean(sessionResultsMean) 1.461433 
sessionResultsSD 1.002945 1.170769 0.7609438 0.9297224 0.7288427 0.7518615 0.6543452 0.6929376 0.6302167 0.5628918 0.5086547 0.5743629 0.4297899 0.4595709 0.4201526 0.5089135 0.2952894 0.42035 0.4075458 0.3507832 0.3198444 0.3536139 0.2761694 0.3062795 0.2290816 0.3499995 0.3708547 0.2969298 0.2997212 0.2360645 0.3082089 0.2459435 0.2352317 0.1913413 0.2064464 0.2974423 0.2075899 0.1608568 0.1915346 0.1692039 0.2230099 0.1372686 0.2860078 0.1612088 0.2664884 0.1492542 0.1348146 0.1141225 0.1529669 0.2026493 0.1750306 0.124259 0.1552652 0.1480352 0.1257954 0.1321128 0.1619853 0.1524062 0.1282122 0.09613541 0.08318953 0.1014502 0.1920964 0.1134508 0.1337592 0.1377779 0.1456009 0.1265693 0.1003939 0.1023994 0.07849 0.09727448 0.08460193 0.08647387 0.1029203 0.07118321 0.06346792 0.06488028 0.07470889 0.06946992 0.05935813 0.04090687 0.06889766 0.04368575 0.03209506 0.0438781 0.04948651 0.045682 0.02976601 0.029841 0.02077098 0.02668941 0.02947091 0.02833869 0.02093176 0.01878535 0.0121322 0.008916385 0.004340254 0.004152274 
mean(sessionResultsSD) 0.2338856 
Readinf file:  C:\Users\FZ\Documents\Leiden\PhD\Fire proxies\19x19.txt 
sessionResultsMean 4.964167 4.340833 3.781944 3.746111 3.274444 2.824167 2.754722 2.591944 2.258056 2.307222 2.032222 2.030556 1.7725 1.822778 1.844722 1.702778 1.713056 1.588889 1.484167 1.533056 1.453333 1.621944 1.521389 1.340833 1.415556 1.411111 1.331111 1.387778 1.386667 1.396389 1.301944 1.308333 1.26 1.287778 1.334167 1.238333 1.250833 1.191944 1.134167 1.218889 1.138333 1.202778 1.234722 1.168611 1.231389 1.140556 1.145556 1.196111 1.114167 1.2 1.187778 1.113611 1.143333 1.105556 1.0975 1.131667 1.138056 1.090556 1.078056 1.145278 1.0625 1.101667 1.132778 1.105278 1.098056 1.093889 1.078611 1.088333 1.058333 1.095556 1.089167 1.095833 1.069444 1.089722 1.067222 1.076389 1.0425 1.046667 1.034167 1.046111 1.078333 1.037222 1.040278 1.044167 1.033333 1.041667 1.023611 1.026389 1.015278 1.019444 1.033333 1.021111 1.020833 1.022222 1.014167 1.01 1.003611 1.007222 1.002222 1.002222 
mean(sessionResultsMean) 1.422333 
sessionResultsSD 1.122638 0.9684074 0.9682361 0.7443135 0.7308308 0.5819456 0.5990841 0.5724999 0.5187688 0.594953 0.4434103 0.4713453 0.3366512 0.3778781 0.3980345 0.4358258 0.3671084 0.2914353 0.3010069 0.3889733 0.3325969 0.3360983 0.3396999 0.2386038 0.339531 0.2738205 0.2901969 0.2608813 0.2641458 0.2803142 0.167993 0.2364529 0.1854424 0.2270156 0.2507685 0.1676351 0.2024438 0.1488056 0.1517356 0.1450316 0.1411604 0.2111628 0.2258772 0.1423443 0.2294075 0.1599619 0.1567867 0.148697 0.1537393 0.194845 0.206396 0.111878 0.1506436 0.09411143 0.09582146 0.1962581 0.1328779 0.1067576 0.09169235 0.1858202 0.08054978 0.09005639 0.12261 0.1003462 0.0919323 0.09913257 0.1065769 0.09876149 0.06670258 0.09700331 0.09664263 0.08170097 0.0690429 0.09234813 0.05301871 0.1057287 0.06624688 0.06408806 0.04791386 0.04702517 0.07325884 0.04732972 0.05436341 0.05432228 0.04203857 0.06532413 0.02760242 0.03536098 0.02316889 0.01795766 0.03110358 0.01866386 0.0274865 0.02125531 0.02200988 0.01408105 0.008666704 0.01043437 0.004860769 0.005330699 
mean(sessionResultsSD) 0.2147084 
Readinf file:  C:\Users\FZ\Documents\Leiden\PhD\Fire proxies\20x20.txt 
sessionResultsMean 4.573333 4.477778 4.031667 3.4925 3.282222 2.724167 2.474167 2.320833 2.260556 2.208611 1.976389 1.809722 1.871389 1.787778 1.746944 1.614167 1.6425 1.570833 1.5275 1.49 1.559444 1.535 1.405 1.334167 1.3825 1.319444 1.312222 1.348333 1.400833 1.212222 1.334444 1.284444 1.193889 1.206944 1.294722 1.183056 1.230833 1.215556 1.204722 1.272778 1.162222 1.145833 1.181944 1.145 1.136944 1.125556 1.119167 1.186111 1.1425 1.158056 1.130278 1.126389 1.116944 1.115278 1.105278 1.093056 1.103611 1.127222 1.083056 1.1075 1.102778 1.067222 1.084167 1.090833 1.075278 1.061389 1.066667 1.085278 1.073056 1.063611 1.081667 1.055556 1.077222 1.054722 1.0575 1.039444 1.045833 1.058056 1.05 1.049444 1.036389 1.027778 1.032778 1.044167 1.026389 1.031667 1.026944 1.033333 1.028889 1.024167 1.022222 1.025556 1.018333 1.02 1.013611 1.009167 1.005 1.003889 1.001944 1.0025 
mean(sessionResultsMean) 1.395 
sessionResultsSD 0.7378012 1.08675 0.8669827 0.795995 0.757285 0.6908417 0.5753824 0.4034261 0.5195919 0.5708537 0.4939339 0.4238862 0.4456187 0.4812914 0.2990765 0.4293146 0.4901147 0.3309596 0.3111063 0.3386954 0.3725413 0.3860871 0.3114329 0.2579609 0.2702822 0.227043 0.2451613 0.2827445 0.2480996 0.1561899 0.2895013 0.2171495 0.2268383 0.2454576 0.2126561 0.2013661 0.2097498 0.2093908 0.172258 0.2427289 0.1392325 0.1648863 0.1880669 0.1173951 0.1569538 0.1500468 0.1234511 0.2181353 0.1501492 0.1685452 0.1359563 0.1405395 0.1442958 0.1342655 0.1320427 0.1166068 0.145143 0.1635621 0.1055564 0.1294394 0.110583 0.08662834 0.08965531 0.1302141 0.08446029 0.06949749 0.0856852 0.08426728 0.08057752 0.07076089 0.1109304 0.07457842 0.1005477 0.07107155 0.07432164 0.04231865 0.06300087 0.0722014 0.06847406 0.04994889 0.039482 0.02963163 0.04829137 0.05807208 0.05396551 0.03658036 0.03395141 0.04595725 0.03295281 0.03314241 0.02517499 0.02315338 0.0192533 0.02150915 0.02279378 0.01728037 0.007768193 0.007169718 0.004200058 0.005427156 
mean(sessionResultsSD) 0.211433 
Readinf file:  C:\Users\FZ\Documents\Leiden\PhD\Fire proxies\21x21.txt 
sessionResultsMean 4.432222 3.845833 3.268056 3.128889 2.735556 2.558333 2.587778 2.331389 2.038056 1.879444 1.845278 1.703056 1.699167 1.625 1.590556 1.644167 1.465278 1.541389 1.453889 1.491667 1.499722 1.396111 1.274722 1.300278 1.315556 1.281111 1.336944 1.382778 1.263333 1.225556 1.287778 1.198889 1.182778 1.224444 1.24 1.222778 1.22 1.114444 1.169444 1.164167 1.194722 1.101389 1.143889 1.144444 1.139167 1.118333 1.166944 1.122222 1.12 1.136389 1.077778 1.114167 1.1075 1.105833 1.146944 1.09 1.098333 1.082222 1.110556 1.090278 1.114167 1.108611 1.073611 1.056389 1.07 1.096111 1.073889 1.058333 1.085833 1.050278 1.0825 1.065 1.077222 1.077222 1.061389 1.041944 1.061111 1.052778 1.051111 1.051389 1.058333 1.045 1.031111 1.035833 1.026111 1.013611 1.018611 1.023611 1.035556 1.016944 1.037778 1.013333 1.016667 1.015 1.008056 1.003889 1.009444 1.004444 1.001111 1.001111 
mean(sessionResultsMean) 1.344014 
sessionResultsSD 1.026828 0.914757 0.7251968 0.8581191 0.7912656 0.7144513 0.7094995 0.6048403 0.4286087 0.4962635 0.418019 0.356484 0.431885 0.3512703 0.3344144 0.366171 0.2207841 0.3282842 0.3616807 0.2965882 0.3423947 0.2385373 0.1986362 0.2272238 0.2096765 0.2583652 0.2281514 0.3399483 0.1769608 0.1885864 0.2275003 0.1303498 0.1729136 0.1732595 0.2376892 0.1821137 0.1971249 0.1079221 0.1844575 0.1330304 0.1841217 0.1562872 0.1247974 0.141037 0.1533026 0.1302334 0.1227768 0.1585122 0.172229 0.1846411 0.1288643 0.1151201 0.1002236 0.1135282 0.1489504 0.1117048 0.1092556 0.1168663 0.1173611 0.1105776 0.1294727 0.1278597 0.07578084 0.07332691 0.0779773 0.1081837 0.06974685 0.07023496 0.08951631 0.0688397 0.07873369 0.08825685 0.08759049 0.09022995 0.07858554 0.05499405 0.06869519 0.07607258 0.06618842 0.06706359 0.06228411 0.04691641 0.04387446 0.06627579 0.03949716 0.02070169 0.02721802 0.02768903 0.03790069 0.02547286 0.03258744 0.0163182 0.01777898 0.01553639 0.0149205 0.01271055 0.014306 0.007496274 0.002881216 0.002881216 
mean(sessionResultsSD) 0.1977324 
Readinf file:  C:\Users\FZ\Documents\Leiden\PhD\Fire proxies\22x22.txt 
sessionResultsMean 4.078333 3.746667 3.11 3.083333 2.711667 2.442778 2.243333 2.116389 1.88 1.893611 1.687778 1.890556 1.617778 1.643611 1.544167 1.479722 1.448611 1.471111 1.395833 1.406944 1.38 1.345278 1.355833 1.300556 1.272222 1.285556 1.287222 1.2675 1.301667 1.191389 1.230833 1.248889 1.200833 1.141667 1.207778 1.205556 1.1475 1.181389 1.160556 1.155556 1.174722 1.122778 1.106389 1.176667 1.139722 1.108333 1.093333 1.1075 1.089444 1.114167 1.078056 1.086111 1.058889 1.079444 1.11 1.096389 1.106667 1.111667 1.080278 1.048611 1.056944 1.054444 1.06 1.082222 1.083056 1.058333 1.074444 1.088889 1.105 1.071944 1.054444 1.061111 1.053889 1.055 1.0725 1.046667 1.041944 1.048056 1.056944 1.025278 1.033056 1.035833 1.031944 1.046389 1.019167 1.023056 1.031944 1.018611 1.020278 1.028889 1.023611 1.017222 1.016944 1.023056 1.01 1.006944 1.005278 1.007222 1.001389 1.002222 
mean(sessionResultsMean) 1.315033 
sessionResultsSD 0.9439528 1.212632 0.5969848 0.695146 0.6501938 0.6591121 0.4534954 0.5120646 0.3553208 0.5325861 0.3491076 0.3467331 0.3515751 0.3185116 0.3376243 0.2770836 0.3207098 0.3499161 0.2556989 0.271076 0.2636194 0.2241489 0.2689659 0.2658206 0.166614 0.2171958 0.258743 0.187739 0.271017 0.1850039 0.2053073 0.2618159 0.1662977 0.1454943 0.1945859 0.1896298 0.129028 0.1432164 0.1681676 0.2088251 0.1691409 0.1358585 0.1107421 0.1656926 0.1827274 0.1415398 0.107019 0.1142892 0.127098 0.1194686 0.1014852 0.1092103 0.07681187 0.09340651 0.1497188 0.1249269 0.1409532 0.1116877 0.09316907 0.07095015 0.08339318 0.07420502 0.09861104 0.08404106 0.09936299 0.06996168 0.0774947 0.09233905 0.1205948 0.120989 0.1001133 0.08465428 0.07807347 0.05780135 0.08339509 0.06621977 0.05362721 0.06257881 0.081211 0.03463572 0.03806146 0.04501756 0.04501401 0.06922821 0.0292916 0.03627028 0.04874298 0.02632352 0.02774088 0.03176884 0.02854077 0.02634626 0.02115933 0.02217608 0.01986545 0.01180203 0.01037684 0.01043437 0.003158742 0.004340254 
mean(sessionResultsSD) 0.1853562 
Readinf file:  C:\Users\FZ\Documents\Leiden\PhD\Fire proxies\23x23.txt 
sessionResultsMean 3.722222 3.461944 3.205833 2.778056 2.535556 2.379167 2.116944 2.044722 2.065556 1.920556 1.786389 1.653333 1.536389 1.461389 1.527778 1.538056 1.474167 1.336944 1.401389 1.256667 1.367222 1.423611 1.3425 1.282222 1.236944 1.251944 1.279444 1.270556 1.2075 1.27 1.297778 1.187222 1.203333 1.153611 1.162778 1.18 1.153889 1.170556 1.191389 1.152222 1.147222 1.140833 1.161111 1.160556 1.075833 1.133889 1.096389 1.134444 1.0925 1.1025 1.111667 1.061944 1.056944 1.081944 1.081667 1.080556 1.066389 1.070278 1.090833 1.072778 1.091111 1.055556 1.071944 1.035556 1.070833 1.086667 1.0725 1.076111 1.055 1.057222 1.058333 1.035833 1.045 1.045278 1.044722 1.034444 1.021944 1.035 1.030833 1.04 1.023611 1.040556 1.029167 1.0325 1.041944 1.015 1.019167 1.0225 1.024167 1.009722 1.028056 1.018056 1.013611 1.014167 1.007222 1.003333 1.002222 1.003333 1.000833 1.001944 
mean(sessionResultsMean) 1.294231 
sessionResultsSD 1.076293 0.7145239 0.8530039 0.6597177 0.5003492 0.6810157 0.6123 0.4232666 0.4967458 0.4617907 0.3394516 0.3464281 0.3280726 0.3375274 0.3441098 0.3931202 0.3230849 0.2270256 0.2132139 0.2400152 0.3061701 0.3584241 0.2675752 0.2173919 0.2035683 0.2050101 0.2245444 0.2435542 0.1478996 0.2396877 0.2642757 0.1628696 0.2024231 0.1368376 0.1579583 0.1554502 0.1359255 0.2292723 0.2033776 0.1748553 0.1310021 0.1487874 0.1774842 0.1737701 0.09197571 0.131451 0.1137712 0.1596472 0.1196729 0.1465626 0.1443309 0.08971761 0.07241997 0.1213171 0.1131108 0.1180203 0.09003201 0.1052429 0.1172063 0.1123788 0.1218066 0.06456209 0.0870021 0.05651659 0.07883703 0.08508504 0.08789661 0.09485655 0.0810196 0.06971251 0.1014266 0.04694447 0.06019604 0.07306519 0.05353783 0.06008189 0.03559049 0.05313 0.0514237 0.04905232 0.03319536 0.04651316 0.05676251 0.05208075 0.0542046 0.0269276 0.02945465 0.03187545 0.03035155 0.01792429 0.03090922 0.02580907 0.01554923 0.01502711 0.01604193 0.008643648 0.005762432 0.00807057 0.002542738 0.003584859 
mean(sessionResultsSD) 0.18209 
Readinf file:  C:\Users\FZ\Documents\Leiden\PhD\Fire proxies\24x24.txt 
sessionResultsMean 3.331111 3.230833 3.225556 2.594722 2.505278 2.404722 2 1.917778 1.911944 1.687222 1.6525 1.605556 1.515 1.431667 1.357778 1.450278 1.372778 1.328889 1.304444 1.259722 1.349722 1.283889 1.35 1.336667 1.318611 1.166389 1.275 1.240833 1.191667 1.172222 1.235278 1.203611 1.124722 1.168056 1.238056 1.1425 1.120556 1.144167 1.164722 1.176389 1.089167 1.106111 1.107222 1.059722 1.146944 1.116111 1.098056 1.101667 1.092778 1.079444 1.072222 1.039722 1.137222 1.0825 1.072778 1.046389 1.048056 1.079167 1.043889 1.053611 1.082778 1.100278 1.053056 1.046111 1.048333 1.078056 1.067222 1.045 1.0775 1.044444 1.056667 1.040278 1.056944 1.048056 1.035 1.056111 1.031389 1.039444 1.052778 1.041389 1.033333 1.045556 1.035278 1.027778 1.013056 1.015 1.018056 1.013056 1.017778 1.029444 1.011111 1.016389 1.013889 1.015556 1.002222 1.003889 1.005833 1.003333 1.000833 1.001667 
mean(sessionResultsMean) 1.265875 
sessionResultsSD 0.7046335 0.7841832 0.8702923 0.5906093 0.6018032 0.5926299 0.4933223 0.4261717 0.4334531 0.3404185 0.4181362 0.3010306 0.3112082 0.3062519 0.2635316 0.3238854 0.2913416 0.2096422 0.2226165 0.1983177 0.2537599 0.2225864 0.2479997 0.2391276 0.240337 0.1505495 0.243114 0.2209821 0.1400773 0.136744 0.2397684 0.2000321 0.1218764 0.2122458 0.2454927 0.1722116 0.1636762 0.1510682 0.1953321 0.1942059 0.1152448 0.1418598 0.1380407 0.08501418 0.1470248 0.1109203 0.1119678 0.1171255 0.1115404 0.1243129 0.1206491 0.06683468 0.2257356 0.1224618 0.08196969 0.05565198 0.0705304 0.1109164 0.06076355 0.09098975 0.1245093 0.1130914 0.06897871 0.07349164 0.0657407 0.09383494 0.0939994 0.0612216 0.08136026 0.06385348 0.08047988 0.0518842 0.07168883 0.06416586 0.04519011 0.06805077 0.05046163 0.06243515 0.06610153 0.05906695 0.04175278 0.04882397 0.05177331 0.03977507 0.03176507 0.02470128 0.02608593 0.0189124 0.03108305 0.03381359 0.01886803 0.01938757 0.02192085 0.02292472 0.008456938 0.0102023 0.01029963 0.00807057 0.002542738 0.005085476 
mean(sessionResultsSD) 0.1682007 
Readinf file:  C:\Users\FZ\Documents\Leiden\PhD\Fire proxies\25x25.txt 
sessionResultsMean 3.248889 3.040556 2.846111 2.863056 2.460833 2.2375 1.898056 1.947222 1.729722 1.594722 1.671111 1.530833 1.399722 1.452778 1.403611 1.345833 1.301111 1.358333 1.3925 1.356389 1.245 1.347222 1.258333 1.236944 1.173611 1.226389 1.2075 1.162222 1.222778 1.200556 1.15 1.136111 1.206667 1.1225 1.165556 1.111111 1.119444 1.115556 1.101111 1.123333 1.110278 1.111667 1.106944 1.112778 1.072222 1.078889 1.111389 1.061944 1.108333 1.102222 1.081944 1.08 1.097222 1.07 1.099444 1.088333 1.047222 1.048889 1.063056 1.05 1.047778 1.052222 1.060556 1.06 1.038611 1.081389 1.0475 1.066944 1.068889 1.062222 1.051667 1.043889 1.075833 1.078333 1.038333 1.045278 1.048056 1.031111 1.0325 1.04 1.020556 1.017778 1.015833 1.018333 1.017778 1.026944 1.016111 1.015556 1.014444 1.015556 1.014167 1.015 1.013611 1.014167 1.009722 1.002778 1.001944 1.005 1.000556 1.001667 
mean(sessionResultsMean) 1.247422 
sessionResultsSD 0.8048278 0.7540273 0.6980087 0.5499507 0.6874078 0.5533196 0.4460484 0.672223 0.3531378 0.2910583 0.4176697 0.3482795 0.2862132 0.3019281 0.3170573 0.215911 0.2254809 0.2817059 0.213576 0.2173473 0.2181163 0.3354269 0.1886888 0.2225407 0.1612494 0.241375 0.2191103 0.1198205 0.1971411 0.2060848 0.1621958 0.1339664 0.2167484 0.1241089 0.1464414 0.1471526 0.1554769 0.1190184 0.108449 0.1409872 0.1349699 0.1573639 0.1527225 0.1625311 0.1019525 0.1129908 0.1471225 0.07655424 0.120563 0.1743204 0.1139689 0.1000383 0.1456971 0.1022871 0.1375054 0.1241562 0.07347861 0.06604354 0.08239946 0.06417767 0.07208357 0.06906371 0.08916206 0.08605888 0.04751907 0.1096337 0.06395902 0.07367876 0.0852631 0.06740728 0.0710283 0.05660127 0.09147969 0.06779222 0.05125812 0.06863765 0.06856784 0.07134898 0.04571432 0.05285888 0.03832792 0.03430574 0.02788437 0.027281 0.03191924 0.04418717 0.03877515 0.03046049 0.02335932 0.02152399 0.02265327 0.02299425 0.01797765 0.02007529 0.01710394 0.008569452 0.0060661 0.007768193 0.002114234 0.003390318 
mean(sessionResultsSD) 0.1640597 
