# Supplementary material for: fiReproxies: A computational model providing insight into heat-affected archaeological lithic assemblages
Source: PLoS One. 2018 May 16;13(5):e0196777. doi: 10.1371/journal.pone.0196777 (PMC5955532; doi:10.1371/journal.pone.0196777)
Supplement: S3 File — Simulation logs 1–43 (See S2 Table). (ZIP) [file pone.0196777.s007.zip › S3_File/Simulation Log 40.txt]

Systime 1489510738 
Readinf file:  C:\Users\FZ\Documents\Leiden\PhD\Fire proxies\CaveSmall.txt 
sessionResultsMean 34.83833 31.23056 27.28611 28.20861 24.21583 23.66361 20.13417 18.43083 16.15028 15.54944 13.54944 13.16194 11.3875 10.96389 10.56972 10.2425 9.790556 7.895 7.79 6.988333 6.658889 6.305278 6.453611 5.718611 5.520556 5.017222 4.880833 4.688611 4.529167 4.402778 4.017778 3.971944 3.752222 3.535 3.480833 3.028056 3.107222 3.081111 3.038333 2.826667 2.7675 2.6625 2.544167 2.396667 2.297778 2.123333 2.090833 2.0375 1.913333 1.794444 1.702222 1.727778 1.690278 1.715833 1.664444 1.684444 1.7375 1.636667 1.603889 1.609167 1.572778 1.572222 1.545 1.56 1.55 1.562778 1.488889 1.515278 1.493333 1.443333 1.445 1.449167 1.432778 1.420556 1.426944 1.329722 1.313056 1.294444 1.299167 1.288889 1.267222 1.276944 1.211667 1.228611 1.218889 1.209722 1.182222 1.1875 1.146944 1.135556 1.14 1.118611 1.108333 1.1 1.058056 1.030556 1.019444 1.007778 1.000278 1 
mean(sessionResultsMean) 5.211133 
sessionResultsSD 6.913294 5.730471 5.521186 5.014777 5.128696 5.856673 4.318465 3.529245 2.796843 2.64782 2.272159 1.972371 1.792577 1.940341 2.626951 1.937364 2.060267 1.409574 1.616963 1.332154 1.219484 1.182849 1.119656 1.129958 1.137957 1.092308 0.9378231 0.7914276 0.8679554 0.7048591 0.6241728 0.6845709 0.8837966 0.5991989 0.5156096 0.4548508 0.5953473 0.4372115 0.5471872 0.4038512 0.3370579 0.4294128 0.26726 0.3420106 0.2604698 0.2566118 0.1828278 0.1929772 0.2024349 0.1626724 0.1300039 0.132619 0.141761 0.1672454 0.1413016 0.135855 0.138474 0.1169455 0.1274329 0.1349817 0.1303718 0.09288205 0.1217214 0.0980265 0.1061788 0.09888588 0.09449233 0.0923585 0.09885358 0.076951 0.09555745 0.08080504 0.07510954 0.09551066 0.09394207 0.09368681 0.06142011 0.05914191 0.09029406 0.06298503 0.06484336 0.0553932 0.04792635 0.04847696 0.05315403 0.05174555 0.03430574 0.0359431 0.03697644 0.02697499 0.02823003 0.02567884 0.02561504 0.02794014 0.02518926 0.01473478 0.01185265 0.01048017 0.001521452 0 
mean(sessionResultsSD) 0.8879478 
Readinf file:  C:\Users\FZ\Documents\Leiden\PhD\Fire proxies\CaveLarge.txt 
sessionResultsMean 30.48778 25.89444 26.78056 22.94694 22.18556 20.01278 17.47194 17.28944 14.32889 13.44389 12.8325 12.16861 10.66139 10.05806 9.066944 8.238611 8.231111 7.183611 6.864444 6.774444 6.366111 5.916944 5.48 5.407778 5.085 4.959167 4.473333 4.314722 4.256389 3.85 4.004167 3.358333 3.376111 3.161944 3.055278 3.085833 3.055833 2.819444 2.780833 2.814444 2.663056 2.418333 2.3275 2.330556 2.161111 2.085556 2.053333 1.890833 1.794722 1.767778 1.631667 1.709167 1.653889 1.663056 1.644167 1.688056 1.636111 1.560833 1.579167 1.56 1.536667 1.573056 1.553056 1.523889 1.531944 1.528889 1.500556 1.461111 1.498333 1.424722 1.437222 1.424444 1.421389 1.4 1.399167 1.280278 1.271667 1.301944 1.288333 1.263611 1.265556 1.248611 1.206944 1.204167 1.192222 1.1875 1.154167 1.154444 1.121389 1.120833 1.124444 1.114167 1.124722 1.110833 1.046944 1.021111 1.016389 1.004444 1.000556 1 
mean(sessionResultsMean) 4.734022 
sessionResultsSD 6.544711 4.980097 5.281174 5.484206 4.422388 4.148473 3.086286 2.91412 2.591282 2.965418 2.385864 1.797441 1.773229 2.286326 1.681912 1.581517 1.356107 1.41671 1.366165 1.350301 1.378549 1.077659 1.020242 0.8516997 1.007677 1.104199 0.7782311 0.8576724 0.7456055 0.7805128 0.8193416 0.55 0.5917566 0.3991291 0.575566 0.5017983 0.6136777 0.4676782 0.3988618 0.5080055 0.3591022 0.4025327 0.3530528 0.3631317 0.260795 0.2325308 0.224148 0.1605538 0.2109943 0.09944129 0.1428433 0.1201721 0.1220972 0.1550041 0.1174675 0.1042369 0.1390535 0.1193483 0.1036626 0.1065705 0.1351457 0.09555954 0.08992556 0.09490703 0.1093582 0.1242937 0.09544043 0.08305509 0.08547254 0.07140098 0.06472508 0.093386 0.09702676 0.06903134 0.06328908 0.07791227 0.07664542 0.0626553 0.07736068 0.06467882 0.05768247 0.05694503 0.06033445 0.0511248 0.04046742 0.04270264 0.03894871 0.03973893 0.0357382 0.03807824 0.03582186 0.02690536 0.0357248 0.02681621 0.01508014 0.01271055 0.01208276 0.006085806 0.002114234 0 
mean(sessionResultsSD) 0.807047 
