# Supplementary material for: fiReproxies: A computational model providing insight into heat-affected archaeological lithic assemblages
Source: PLoS One. 2018 May 16;13(5):e0196777. doi: 10.1371/journal.pone.0196777 (PMC5955532; doi:10.1371/journal.pone.0196777)
Supplement: S3 File — Simulation logs 1–43 (See S2 Table). (ZIP) [file pone.0196777.s007.zip › S3_File/Simulation Log 41.txt]

FiresAndLithics
Systime 1493817637 
Readinf file:  C:\Users\FZ\Documents\Leiden\PhD\Fire proxies\CaveSmall.txt 
sessionResultsMean 39.90111 38.75306 37.03028 36.41083 33.0125 30.38167 28.4825 25.95444 23.97722 23.11472 20.67833 17.95472 18.42389 17.635 15.74861 15.07889 14.125 12.88083 12.57694 11.51083 11.555 10.75194 10.16222 10.20917 9.3825 8.993889 9.141111 7.524167 7.408889 7.288333 7.494722 6.681389 6.241667 5.84 6.020556 5.868611 5.038611 5.359167 5.341111 5.020833 4.918889 4.841111 4.6525 4.849444 4.055556 3.995278 3.740833 3.526944 3.236667 3.238333 3.193333 2.975833 3.335 3.036667 3.178889 3.159444 3.055278 2.755833 2.884167 2.793889 2.723611 2.860556 2.724444 2.803889 2.704444 2.566389 2.515 2.422778 2.471389 2.261111 2.3075 2.396667 2.195278 2.1625 2.138611 2.031944 2.161667 1.969444 1.940556 1.840556 1.84 1.737222 1.757222 1.713611 1.669167 1.636389 1.543056 1.539722 1.495 1.461111 1.388333 1.375 1.3875 1.34 1.211667 1.125833 1.106944 1.073889 1.046389 1.026389 
mean(sessionResultsMean) 7.720519 
sessionResultsSD 7.252404 6.966476 8.224242 5.938713 6.822379 4.270358 3.425586 5.158339 3.603799 3.893069 3.518976 3.545977 3.254518 3.221807 3.080801 2.572561 2.812775 2.092913 2.818574 1.753154 2.237507 1.866008 2.137567 1.688495 1.442648 1.571556 1.626276 1.656576 1.649384 1.121006 1.537562 1.34212 1.125144 1.453871 1.646268 1.388866 1.249817 1.142197 1.030614 1.10831 1.264585 1.139354 1.199278 0.8206708 0.7912274 0.9730804 0.7240079 0.69174 0.5555778 0.8351893 0.7794456 0.5614634 0.6530924 0.682564 0.7806255 0.7394589 0.7781637 0.5420805 0.5869932 0.6721967 0.5449572 0.5365204 0.5211473 0.5857329 0.6122423 0.4766255 0.424097 0.4464898 0.5273628 0.3921667 0.4544182 0.315421 0.4377411 0.3144337 0.3605052 0.3953821 0.3638844 0.385323 0.3372949 0.2827727 0.3131184 0.1951487 0.253998 0.2861881 0.2317594 0.2684074 0.1691069 0.1990721 0.1371159 0.1486744 0.1237311 0.1331896 0.123966 0.1291254 0.07210571 0.07744575 0.05151365 0.04424404 0.02433831 0.01751892 
mean(sessionResultsSD) 1.417343 
Readinf file:  C:\Users\FZ\Documents\Leiden\PhD\Fire proxies\CaveLarge.txt 
sessionResultsMean 35.81167 31.84667 31.74056 29.58667 28.18861 27.24222 25.08111 23.00667 22.63278 20.32444 19.73472 16.76861 16.75639 16.30944 14.18194 14.47111 13.8025 11.96472 12.12528 10.92667 11.04833 10.53583 9.669722 9.620556 8.6425 8.912778 7.356944 7.686111 7.823333 7.907222 6.912222 6.339722 6.0725 5.398611 5.8925 5.578889 5.48 5.32 5.02 4.980556 4.43 4.375 4.568611 4.410556 3.8325 3.7175 3.710833 3.393889 3.405278 3.324444 3.119167 3.115556 3.344167 3.333333 3.098611 3.1325 2.918333 2.744722 2.815556 2.5975 2.799444 2.737222 2.735833 2.628056 2.7425 2.785833 2.458889 2.423611 2.476944 2.379167 2.023889 2.294722 2.303611 2.060278 2.182778 1.964167 2.004167 1.922778 1.946389 1.923611 1.874167 1.771667 1.708889 1.6475 1.604444 1.579444 1.584167 1.566111 1.481111 1.3725 1.380556 1.425278 1.330556 1.319444 1.200833 1.141111 1.093333 1.080278 1.057222 1.028611 
mean(sessionResultsMean) 7.131303 
sessionResultsSD 7.821742 7.653706 6.433091 5.890685 6.779049 3.523989 5.097999 4.545095 4.379273 4.589854 3.978255 2.574828 3.923171 2.821196 2.80251 2.495815 3.125815 2.04347 1.823036 2.397833 2.260234 2.2656 1.727496 1.757658 1.841153 1.464246 1.614648 1.526381 1.445513 1.537101 1.360043 1.428148 1.030228 1.303517 1.314986 1.240838 1.160125 1.031026 1.38444 1.17036 0.8682032 0.9446816 0.9324829 0.9440678 0.7517997 1.01639 0.8921463 0.6463904 0.8580989 0.6863263 0.6944469 0.7195269 0.9104811 0.9214374 0.6983049 0.7726942 0.6158872 0.6173749 0.5942119 0.4899036 0.6095187 0.5608078 0.6113986 0.6103414 0.553677 0.5119181 0.4020358 0.3960055 0.4272881 0.4744161 0.3738247 0.4016697 0.409178 0.3607655 0.3798249 0.3364876 0.4687594 0.3251432 0.3635031 0.3466802 0.3151913 0.2577868 0.2625302 0.2037972 0.2170612 0.1812675 0.1813813 0.1986055 0.1265882 0.1338022 0.1140161 0.1337544 0.09637424 0.09540028 0.08215693 0.06554127 0.03843191 0.05148575 0.02892828 0.01361121 
mean(sessionResultsSD) 1.4186 
