# Supplementary material for: fiReproxies: A computational model providing insight into heat-affected archaeological lithic assemblages
Source: PLoS One. 2018 May 16;13(5):e0196777. doi: 10.1371/journal.pone.0196777 (PMC5955532; doi:10.1371/journal.pone.0196777)
Supplement: S3 File — Simulation logs 1–43 (See S2 Table). (ZIP) [file pone.0196777.s007.zip › S3_File/Simulation Log 42.txt]

FiresAndLithics
Systime 1493730331 
Readinf file:  C:\Users\FZ\Documents\Leiden\PhD\Fire proxies\CaveSmall.txt 
sessionResultsMean 49.04806 46.82611 43.54944 39.87472 35.14667 32.32278 30.26139 27.62944 23.63139 21.31667 20.255 18.05778 17.00222 16.85583 14.65139 13.94278 14.22444 12.36306 11.50972 11.03083 10.19556 10.13778 9.891944 8.861389 8.788333 8.099167 7.863333 7.950833 7.395556 7.994444 7.093889 6.3275 6.191667 5.860278 5.909722 6.335556 5.872778 5.5175 5.399167 5.230556 4.735 4.9525 4.867778 4.550833 4.066111 4.215 4.345 3.808056 3.828056 3.916667 3.634167 3.6 3.558333 3.525 3.205556 3.546667 3.516667 3.154444 3.593333 3.055 3.122778 3.304444 2.901667 2.799167 2.715833 2.98 2.776389 2.785 2.616389 2.683889 2.540833 2.738333 2.326389 2.373056 2.388056 2.392222 2.256389 2.138889 2.053333 2.153611 2.031944 1.895278 2.101944 1.821667 1.872778 1.834167 1.658333 1.701667 1.646944 1.555278 1.491667 1.508333 1.426111 1.355278 1.259444 1.209167 1.167778 1.117778 1.061389 1.047778 
mean(sessionResultsMean) 8.069022 
sessionResultsSD 4.764803 4.810798 4.27105 3.622921 3.531794 3.729467 3.947759 3.664912 2.701801 2.487236 3.538751 2.286031 2.56381 2.522127 2.215664 3.02112 2.636007 2.175519 2.194298 2.209629 2.153821 2.254924 2.339023 1.848936 2.047225 2.105495 1.564598 1.946405 1.953968 1.906807 1.349368 1.291321 1.399463 1.315077 1.398518 1.219947 1.452655 1.354194 1.46022 1.807582 1.182269 1.276788 1.049559 1.021829 0.9821684 0.8989042 0.9990863 0.783237 0.8901291 1.109701 0.986939 0.9388895 1.173784 0.7325067 0.7077375 0.8418632 0.8752996 0.6214275 0.9509634 0.6582609 0.7175647 0.7848199 0.7736885 0.6926003 0.7354539 0.5924921 0.6176797 0.8193289 0.4726347 0.7040623 0.4775333 0.6285497 0.5058616 0.4974152 0.488766 0.419096 0.5308341 0.4647041 0.2710894 0.4349367 0.5253674 0.3429691 0.3435899 0.2930599 0.2973698 0.3413641 0.2265749 0.2422002 0.2289143 0.1481121 0.2215627 0.1932531 0.1608278 0.1238836 0.1056755 0.08431462 0.07938139 0.05616808 0.03159879 0.01980911 
mean(sessionResultsSD) 1.314415 
Readinf file:  C:\Users\FZ\Documents\Leiden\PhD\Fire proxies\CaveLarge.txt 
sessionResultsMean 31.95944 27.11889 25.15056 23.00083 21.24917 18.07083 16.25167 14.72167 12.95694 12.275 10.85583 9.9375 9.521111 8.7825 7.680278 6.791111 7.180833 6.809444 6.711944 6.076944 5.647222 5.461389 5.223333 5.5575 5.393889 4.389167 4.485278 4.627222 4.015 3.866111 4.193889 3.645278 3.72 3.876944 3.588333 3.532222 3.364722 3.113333 3.4425 3.092778 3.11 3.023889 2.815 2.8675 2.787778 2.779167 2.661111 2.795 2.705 2.355 2.176389 2.53 2.366111 2.233889 2.108611 2.102222 2.371667 2.171111 2.106667 2.010833 2.114444 1.98 2.005556 1.934167 1.8875 1.940556 1.878611 1.891667 1.985833 1.742778 1.747778 1.632778 1.79 1.695833 1.711944 1.685 1.635833 1.541944 1.523056 1.410833 1.465833 1.495 1.521389 1.379444 1.485 1.299722 1.307778 1.366944 1.347222 1.267778 1.289444 1.241944 1.1925 1.175556 1.144167 1.081389 1.085278 1.053056 1.024167 1.024722 
mean(sessionResultsMean) 4.784 
sessionResultsSD 5.534399 3.531014 2.723504 3.16135 2.772977 2.777683 2.187864 1.771197 3.163288 2.074276 1.947575 1.839315 1.834227 1.795309 1.568699 1.869015 1.701895 1.579485 1.694186 1.20052 1.334695 1.398348 1.120534 1.26487 1.406054 1.305091 1.419461 1.342991 1.140892 0.7898601 0.8854668 1.014513 1.207059 1.248688 0.9385619 1.048102 0.9307299 0.6497922 1.187316 0.9768997 1.04253 0.7653278 0.9925233 0.8222404 0.6335969 0.7638402 0.797954 0.8305459 0.8800296 0.5857487 0.6226453 0.8370995 0.7291381 0.6538712 0.580042 0.5674054 0.5758244 0.6324242 0.5413213 0.5309761 0.5506089 0.634333 0.5837492 0.4351495 0.4120012 0.4901459 0.529886 0.5121652 0.3870147 0.432967 0.427211 0.3319507 0.3984008 0.3904926 0.3094743 0.3825291 0.3635523 0.3347633 0.3210203 0.2193485 0.2206785 0.2389873 0.2335558 0.2267306 0.2981054 0.2201476 0.1767351 0.1936057 0.1952297 0.1372055 0.1539383 0.1448093 0.1073976 0.0914426 0.08737745 0.04531094 0.0543017 0.03386666 0.01874281 0.01824211 
mean(sessionResultsSD) 0.9506596 
