# Supplementary material for: fiReproxies: A computational model providing insight into heat-affected archaeological lithic assemblages
Source: PLoS One. 2018 May 16;13(5):e0196777. doi: 10.1371/journal.pone.0196777 (PMC5955532; doi:10.1371/journal.pone.0196777)
Supplement: S3 File — Simulation logs 1–43 (See S2 Table). (ZIP) [file pone.0196777.s007.zip › S3_File/Simulation Log 43.txt]

FiresAndLithics
Systime 1494595186 
Readinf file:  C:\Users\FZ\Documents\Leiden\PhD\Fire proxies\CaveSmall.txt 
sessionResultsMean 10.48833 9.770833 8.4525 8.088333 7.173056 6.316389 5.611667 4.832778 4.395556 4 3.8875 3.455278 3.5575 3.316667 2.686111 2.587778 2.724444 2.745556 2.622222 2.512778 2.294167 2.514167 2.263611 2.283611 1.8775 2.171944 2.093333 2.000833 1.914167 1.668611 1.734444 1.827222 1.693889 1.646667 1.725833 1.670556 1.495556 1.585556 1.608333 1.696667 1.463889 1.541667 1.496111 1.4725 1.426389 1.498889 1.405278 1.371111 1.425 1.428889 1.310556 1.286944 1.366111 1.321389 1.287222 1.205278 1.271944 1.254444 1.248611 1.2325 1.186111 1.255833 1.243889 1.203889 1.188611 1.283056 1.219167 1.258333 1.178611 1.206667 1.193611 1.183333 1.162778 1.183889 1.190278 1.145278 1.139444 1.153611 1.121389 1.159167 1.107222 1.111667 1.118611 1.144722 1.086111 1.075833 1.092778 1.074167 1.084444 1.079722 1.06 1.069722 1.045278 1.0325 1.038611 1.020556 1.02 1.014444 1.006667 1.006667 
mean(sessionResultsMean) 2.094533 
sessionResultsSD 1.808883 1.59153 1.885985 1.933198 1.835078 1.242814 1.256143 1.155668 1.176878 0.9109277 0.9617462 0.8465319 0.8548945 0.8905985 0.6648911 0.8281498 0.5455846 0.7644262 1.013142 0.5928886 0.5891465 0.7328896 0.6008434 0.7237669 0.3644535 0.6118071 0.5800829 0.4950345 0.3949826 0.4424261 0.3386836 0.557743 0.4577553 0.496721 0.4863134 0.3541539 0.435861 0.4410668 0.4347567 0.4359646 0.2759547 0.3746774 0.3801702 0.2855907 0.34677 0.2959637 0.3696682 0.2227886 0.3293221 0.3422845 0.2352948 0.2367735 0.3197516 0.303584 0.2509916 0.2312249 0.2167935 0.2117449 0.166754 0.223053 0.1530084 0.1868286 0.2217457 0.2077144 0.1734742 0.160958 0.1964624 0.1687371 0.1400206 0.194567 0.1582453 0.1286721 0.176922 0.1590943 0.1379947 0.1335071 0.1421128 0.1543694 0.1111306 0.1165506 0.1144647 0.1116233 0.1108069 0.1263904 0.08154205 0.06317547 0.08096441 0.07041713 0.07614809 0.06589653 0.06693194 0.05035712 0.04358698 0.03805307 0.03592533 0.02141245 0.02150915 0.01622007 0.008862509 0.007389026 
mean(sessionResultsSD) 0.4278736 
Readinf file:  C:\Users\FZ\Documents\Leiden\PhD\Fire proxies\CaveLarge.txt 
sessionResultsMean 6.018333 5.507778 4.893333 4.785833 3.715278 3.686389 3.045278 2.985 2.843889 2.634722 2.463889 2.109167 2.133056 2.039722 2.034722 1.924722 1.904722 1.693611 1.588889 1.6475 1.759722 1.602222 1.506944 1.526944 1.755278 1.390833 1.505833 1.423611 1.328611 1.397778 1.421667 1.359444 1.358056 1.325 1.289722 1.396111 1.370556 1.378056 1.241111 1.239167 1.174444 1.180833 1.268889 1.1475 1.25 1.159167 1.169722 1.158333 1.224167 1.157778 1.131389 1.185 1.1675 1.135556 1.098333 1.155278 1.141944 1.1225 1.106944 1.166667 1.103889 1.12 1.175556 1.138611 1.115556 1.075833 1.140556 1.0725 1.088889 1.063333 1.063889 1.051667 1.093333 1.1 1.084722 1.095833 1.089167 1.070833 1.079722 1.074167 1.066944 1.041111 1.043611 1.041389 1.042222 1.058056 1.045 1.056667 1.031111 1.036111 1.028056 1.038889 1.031944 1.028889 1.011944 1.010556 1.0075 1.004444 1.005833 1.003333 
mean(sessionResultsMean) 1.540661 
sessionResultsSD 1.356352 1.479836 1.26491 1.202596 1.103113 0.982628 1.009796 0.8783922 0.7439891 0.8610174 0.5842412 0.5233593 0.6982891 0.5726931 0.6636862 0.4570986 0.5010845 0.4822058 0.4414434 0.4855436 0.4535359 0.3575535 0.3795041 0.3704655 0.4970964 0.3882453 0.3607221 0.3771114 0.3398267 0.3633927 0.2992855 0.3490459 0.3245575 0.3194449 0.2428152 0.3218402 0.3065827 0.3616856 0.3039643 0.2571874 0.2098386 0.2522803 0.2798718 0.1913247 0.2329327 0.186703 0.1576814 0.1893602 0.2745978 0.2171517 0.1806714 0.2316586 0.1641673 0.1758795 0.1284188 0.1710135 0.2209619 0.1646596 0.1431562 0.1932654 0.1552518 0.1316816 0.1828747 0.1637603 0.1412983 0.1253224 0.1734087 0.1285632 0.09778028 0.08603661 0.08062654 0.08912087 0.09605235 0.1090713 0.1138427 0.1315023 0.08510052 0.09188193 0.08057752 0.07566278 0.08989893 0.06535833 0.07237366 0.04821941 0.05141361 0.07576188 0.0556914 0.06260623 0.04099653 0.0470048 0.03174999 0.04329205 0.03433016 0.02966393 0.01953523 0.01577095 0.01034602 0.007496274 0.007307557 0.005178796 
mean(sessionResultsSD) 0.3038514 
