# Supplementary material for: fiReproxies: A computational model providing insight into heat-affected archaeological lithic assemblages
Source: PLoS One. 2018 May 16;13(5):e0196777. doi: 10.1371/journal.pone.0196777 (PMC5955532; doi:10.1371/journal.pone.0196777)
Supplement: S3 File — Simulation logs 1–43 (See S2 Table). (ZIP) [file pone.0196777.s007.zip › S3_File/Simulation Log 5.txt]

fiReproxies - implementaton of the fiReproxies model
Systime 1511474924 
Reading file:  C:\Users\FZ\Documents\Leiden\PhD\Fire proxies\4x4.txt 
sessionResultsMean 47.07451 45.25264 43.23444 46.52944 44.80292 45.64375 46.0534 44.48785 45.34292 44.2991 45.21007 43.88896 45.85736 45.41062 45.89625 44.58486 45.99847 46.65514 43.69931 46.09549 45.83264 44.01271 44.79549 46.79035 47.16 43.49257 46.05625 45.03451 47.61049 45.42799 
mean(sessionResultsMean) 45.40768 
sessionResultsSD 5.820309 5.936888 5.515903 5.196005 6.20088 5.928865 5.756911 6.029796 7.150874 4.202108 6.520216 7.013489 7.111219 5.718055 6.374592 5.900827 6.411988 6.440311 7.151691 6.005465 6.365575 6.015961 6.546519 5.812815 6.47824 5.549265 5.645037 5.850736 6.259811 5.637089 
mean(sessionResultsSD) 6.084915 
Reading file:  C:\Users\FZ\Documents\Leiden\PhD\Fire proxies\5x5.txt 
sessionResultsMean 32.77951 32.92931 31.71958 31.46736 31.64438 31.89167 32.23771 32.33653 31.07542 33.16063 31.36799 31.24847 32.87271 33.14111 31.34292 32.80944 31.20944 31.87201 31.31687 33.42153 31.83799 34.035 30.46069 30.08486 31.31764 34.08076 32.29812 32.82319 31.50285 31.79604 
mean(sessionResultsMean) 32.06939 
sessionResultsSD 4.475225 4.788102 5.601613 4.169767 4.568245 4.625835 5.899692 4.825929 4.8415 4.794352 5.785376 5.373559 4.458964 5.57317 4.115536 4.525074 4.940307 6.438781 6.317798 5.199474 5.585298 4.101001 4.855986 5.139227 5.1243 3.924481 4.265103 4.016271 4.92738 5.465462 
mean(sessionResultsSD) 4.957427 
Reading file:  C:\Users\FZ\Documents\Leiden\PhD\Fire proxies\6x6.txt 
sessionResultsMean 23.67924 21.99875 24.64778 22.91424 24.18104 23.96243 23.79799 23.02306 25.31097 23.68354 23.03451 23.73438 23.56097 23.73062 24.08104 22.84944 24.03354 25.07611 23.49257 23.38917 23.15208 23.44146 23.86417 23.00424 24.57076 24.08319 24.31125 24.4434 23.985 23.6784 
mean(sessionResultsMean) 23.75718 
sessionResultsSD 4.374904 3.92057 4.066421 4.318373 3.946389 4.245627 3.68851 4.061354 4.839957 4.123577 3.836445 4.015683 3.470289 2.621866 3.987372 3.968039 3.986625 4.043903 3.960227 3.650679 3.575191 4.314646 4.002941 2.833711 3.70069 3.625517 3.392391 3.570925 3.17129 3.578922 
mean(sessionResultsSD) 3.829768 
Reading file:  C:\Users\FZ\Documents\Leiden\PhD\Fire proxies\7x7.txt 
sessionResultsMean 18.03806 17.38799 17.24465 17.93208 17.92549 18.60042 18.74757 17.89313 18.47903 17.64257 18.36264 18.16556 18.56146 19.21063 17.66972 17.54896 18.58993 18.57236 18.48271 18.89222 18.87813 18.41771 17.81181 18.89354 17.47069 19.03646 17.80549 19.31417 18.32167 19.36208 
mean(sessionResultsMean) 18.30863 
sessionResultsSD 2.640202 3.85967 2.528065 3.000624 2.557646 2.570153 2.966318 2.542423 2.754203 3.680849 2.688078 3.251516 3.152331 2.457858 2.443351 2.385363 2.541887 3.045614 3.261838 3.077464 3.010249 2.666055 2.567613 3.208607 3.259442 2.518884 3.506326 2.715259 3.255015 3.108519 
mean(sessionResultsSD) 2.907381 
Reading file:  C:\Users\FZ\Documents\Leiden\PhD\Fire proxies\8x8.txt 
sessionResultsMean 14.53042 14.85785 14.63368 14.82056 14.19632 14.48125 14.2575 14.00674 14.44951 14.26243 14.54465 14.4209 14.3609 14.22389 14.86007 14.23375 14.3 13.61201 14.60132 15.15292 13.95347 14.78694 14.67597 13.81785 14.63208 14.41437 13.94944 14.84993 14.44903 14.87014 
mean(sessionResultsMean) 14.4402 
sessionResultsSD 2.13948 2.270641 1.999649 1.646729 2.550163 2.142899 2.301158 1.874683 2.391441 2.462807 2.283243 2.524793 1.994261 1.984434 2.110335 2.502968 2.338251 2.435803 2.728447 2.032941 2.451867 2.18456 2.613414 2.63175 2.866877 2.555953 1.995837 2.580047 2.491182 2.486288 
mean(sessionResultsSD) 2.319097 
Reading file:  C:\Users\FZ\Documents\Leiden\PhD\Fire proxies\9x9.txt 
sessionResultsMean 11.87118 11.99007 11.10021 11.92424 11.45104 12.18111 11.86271 11.59646 12.23694 11.9316 11.65951 11.58917 11.695 11.83403 11.59931 12.11569 12.26806 11.78493 12.02868 12.16556 11.94562 12.42785 12.01764 11.63021 11.78208 11.34528 11.78278 12.08368 12.03396 11.57389 
mean(sessionResultsMean) 11.85028 
sessionResultsSD 1.790747 1.920211 2.106103 2.214941 1.648912 1.623986 1.476162 1.826611 1.846984 1.779705 1.926448 1.807628 2.004004 1.697975 1.831305 1.589612 1.282234 1.385348 1.942982 1.920417 1.864012 1.821376 1.522491 1.742885 1.523513 1.811489 1.823657 2.071796 2.008556 1.489022 
mean(sessionResultsSD) 1.776704 
Reading file:  C:\Users\FZ\Documents\Leiden\PhD\Fire proxies\10x10.txt 
sessionResultsMean 9.673264 9.989028 9.963264 9.822778 9.737292 10.23882 10.01785 9.920694 10.17632 9.763681 10.86451 9.580833 9.766667 10.39007 10.27 9.732361 9.552639 10.145 10.07507 9.985069 9.964306 9.741736 10.22479 9.803889 10.26014 9.932639 9.572361 9.964583 10.21521 10.32437 
mean(sessionResultsMean) 9.988975 
sessionResultsSD 1.689343 1.481217 1.344619 1.474863 1.754577 1.218857 1.56448 1.264636 1.406726 1.442149 1.053261 1.208006 1.241026 1.384456 1.665952 1.722541 1.192313 1.468921 1.372463 1.632767 1.334973 1.396251 1.318373 1.547461 1.300701 1.510297 1.584763 1.53957 1.628491 1.498359 
mean(sessionResultsSD) 1.441414 
Reading file:  C:\Users\FZ\Documents\Leiden\PhD\Fire proxies\11x11.txt 
sessionResultsMean 8.556597 8.405556 8.312778 8.280139 8.605625 8.532292 8.329861 8.305208 8.295347 8.535694 8.422222 8.321944 8.305069 8.409236 8.299444 8.616528 8.311528 8.33125 8.685139 8.574097 8.561111 8.489028 8.165625 8.218472 8.798472 8.298264 8.577778 8.435556 8.583333 8.703542 
mean(sessionResultsMean) 8.442225 
sessionResultsSD 0.8504294 1.175444 1.429026 1.068601 0.989167 1.049222 1.144401 1.088449 1.231535 1.104383 1.306482 1.090007 1.174916 1.214818 0.9409292 1.309712 1.235579 1.234006 1.553664 1.079999 1.145087 1.34832 1.555561 1.123167 1.164231 1.271717 1.243809 1.225602 1.217721 1.060788 
mean(sessionResultsSD) 1.187559 
Reading file:  C:\Users\FZ\Documents\Leiden\PhD\Fire proxies\12x12.txt 
sessionResultsMean 7.50125 7.319653 7.408958 7.375278 6.925486 7.420208 7.289861 7.261181 7.051458 7.594028 7.386458 6.988958 7.372778 7.200625 7.343333 6.788264 7.419861 7.38375 7.325139 7.686806 7.343056 7.195069 7.090556 7.262431 7.103333 7.160278 7.337639 7.202778 7.635 7.677917 
mean(sessionResultsMean) 7.301713 
sessionResultsSD 0.915768 0.9397844 0.8953183 1.011806 0.8890728 1.047991 1.063478 1.036121 1.125639 1.087971 1.08885 0.9903049 0.9304711 1.143468 1.055627 0.8699248 0.9764553 1.140668 0.9272004 0.9145367 1.005865 0.9072893 0.9353631 1.151854 1.133734 0.7928904 1.094378 1.015718 0.8786399 1.217353 
mean(sessionResultsSD) 1.006118 
Reading file:  C:\Users\FZ\Documents\Leiden\PhD\Fire proxies\13x13.txt 
sessionResultsMean 6.007569 6.407361 6.464653 6.384306 6.255278 6.210278 6.685625 6.307639 6.492153 6.45375 6.225764 6.25625 6.247847 6.277986 6.245556 6.459167 6.455694 6.576042 6.353681 6.547222 6.338958 6.658264 6.546181 6.598264 6.903889 6.340347 6.475764 6.047847 6.450139 6.469444 
mean(sessionResultsMean) 6.404764 
sessionResultsSD 0.8898476 0.9917385 0.8752412 0.9306658 0.9171305 0.8584252 0.7849796 1.053622 0.8583394 0.8259701 0.952507 0.8420171 0.9667762 0.957156 0.7815984 0.887985 0.8349184 0.9916318 0.9052285 0.8869523 0.8887504 0.8902029 0.9235616 0.8979418 0.8466071 0.8958565 0.8179722 0.9153498 0.9200449 1.089561 
mean(sessionResultsSD) 0.9026193 
Reading file:  C:\Users\FZ\Documents\Leiden\PhD\Fire proxies\14x14.txt 
sessionResultsMean 5.752361 5.783611 5.61375 5.585208 5.435 5.709236 5.500347 5.846181 5.739028 5.703819 5.649306 5.616597 5.890486 5.713264 5.613819 5.636736 5.622083 5.620139 5.599931 5.709931 5.696736 5.847917 5.739028 5.540417 5.970069 5.901944 5.689514 5.482292 5.470278 5.617847 
mean(sessionResultsMean) 5.676563 
sessionResultsSD 0.8857809 0.5825006 0.7553464 0.6782103 0.6202305 0.6564806 0.6514012 0.6043718 0.6555087 0.6630589 0.6114962 0.7288713 0.8368383 0.7220205 0.7208619 0.7677873 0.8139564 0.7918909 0.6867748 0.7235657 0.7039957 0.6693684 0.7084385 0.795196 0.8693187 0.7765846 0.6006974 0.8318528 0.6683424 0.8781581 
mean(sessionResultsSD) 0.7219635 
Reading file:  C:\Users\FZ\Documents\Leiden\PhD\Fire proxies\15x15.txt 
sessionResultsMean 5.090694 5.142083 4.996875 5.026319 5.397639 5.065347 5.034097 4.936458 4.978611 5.216667 4.982708 5.026528 5.308056 4.897639 4.910903 4.984514 5.197083 5.207431 5.094236 4.848958 5.130625 5.26125 5.246528 5.220208 5.266042 5.07125 5.194236 4.797222 5.387361 5.051319 
mean(sessionResultsMean) 5.098963 
sessionResultsSD 0.6622842 0.7683851 0.7545424 0.4816184 0.6589713 0.6822982 0.6876015 0.8130316 0.6301828 0.6483126 0.7378687 0.6043115 0.682254 0.7241628 0.6478906 0.8782983 0.5850947 0.6823189 0.6928304 0.6037741 0.5948333 0.7100981 0.6479564 0.6015058 0.59027 0.6484473 0.6686569 0.8017918 0.5783174 0.5136151 
mean(sessionResultsSD) 0.6660508 
Reading file:  C:\Users\FZ\Documents\Leiden\PhD\Fire proxies\16x16.txt 
sessionResultsMean 4.794653 4.584444 4.497431 4.587361 4.599306 4.584028 4.610208 4.745764 4.732083 4.502222 4.568958 4.848403 4.50625 4.610556 4.725556 4.422014 4.462569 4.803403 4.593333 4.639097 4.692639 4.487153 4.607014 4.855625 4.636042 4.825764 4.658542 4.465625 4.495694 4.619167 
mean(sessionResultsMean) 4.625363 
sessionResultsSD 0.6226865 0.5066783 0.6403883 0.6559869 0.6134496 0.4665074 0.6363856 0.4968331 0.5535334 0.5506203 0.6813132 0.526547 0.568183 0.6514347 0.644355 0.6121648 0.5942935 0.517065 0.6556177 0.5247176 0.6993169 0.6822444 0.708653 0.5334484 0.5114986 0.5970409 0.5578411 0.5816624 0.646749 0.5984123 
mean(sessionResultsSD) 0.5945209 
Reading file:  J:\Workgroups\ARCH\NEUMARK\fiReproxies\Main\17x17.txt 
sessionResultsMean 4.263889 4.208333 4.352778 4.330833 4.159167 3.983611 4.224167 4.0875 4.131111 4.2725 4.2375 4.299722 4.315278 4.388056 4.140278 4.284722 4.271667 4.452778 4.244167 4.313889 4.233056 4.018333 4.234722 4.047222 4.098889 4.203333 4.202778 4.214167 4.235278 4.306111 
mean(sessionResultsMean) 4.225194 
sessionResultsSD 0.5066291 0.3428177 0.3726416 0.6040142 0.5272114 0.5958287 0.5154061 0.3999925 0.5672999 0.5725362 0.5229812 0.5888389 0.663899 0.5258349 0.5038695 0.6791789 0.5904192 0.4908372 0.4880966 0.4795599 0.4909306 0.5685879 0.587673 0.4916074 0.6363462 0.4944985 0.4854262 0.691042 0.6567243 0.7075297 
mean(sessionResultsSD) 0.5449419 
Reading file:  J:\Workgroups\ARCH\NEUMARK\fiReproxies\Main\18x18.txt 
sessionResultsMean 3.704444 3.836944 3.8925 3.967222 3.771944 3.955 3.817778 3.941111 3.835556 3.822778 4.083889 3.873056 3.701667 3.951944 3.956944 3.992778 3.953056 3.816111 3.897778 3.726389 4.015556 3.903056 3.909444 3.683056 3.855278 3.951111 3.850833 3.788611 3.980556 3.806389 
mean(sessionResultsMean) 3.874759 
sessionResultsSD 0.448442 0.5482805 0.4992012 0.3796041 0.4660787 0.4510928 0.4383755 0.4143553 0.5177636 0.5406774 0.4984215 0.5323567 0.4553713 0.4806439 0.3849546 0.4267051 0.4516439 0.412072 0.4847627 0.4304618 0.3568281 0.468385 0.4405442 0.5039094 0.5019 0.3790221 0.4937752 0.3860752 0.3761084 0.3654216 
mean(sessionResultsSD) 0.4511078 
Reading file:  J:\Workgroups\ARCH\NEUMARK\fiReproxies\Main\19x19.txt 
sessionResultsMean 3.5925 3.507778 3.599722 3.517222 3.776667 3.780278 3.642222 3.646944 3.548333 3.559444 3.633056 3.634167 3.626944 3.629444 3.488333 3.657222 3.606111 3.59 3.560278 3.487222 3.815278 3.533889 3.513889 3.553056 3.639444 3.723889 3.633056 3.600278 3.578611 3.608056 
mean(sessionResultsMean) 3.609444 
sessionResultsSD 0.3833855 0.5096151 0.3817652 0.4191988 0.3622077 0.3953603 0.4063076 0.3703284 0.473975 0.4906098 0.4433658 0.4014363 0.4818829 0.4702588 0.4340655 0.4535552 0.3297722 0.4206499 0.4192602 0.341072 0.428812 0.4049971 0.4028712 0.4807625 0.4229579 0.4354817 0.4382375 0.5306347 0.345986 0.4331149 
mean(sessionResultsSD) 0.4237309 
Reading file:  J:\Workgroups\ARCH\NEUMARK\fiReproxies\Main\20x20.txt 
sessionResultsMean 3.304444 3.322222 3.292778 3.453056 3.350833 3.359167 3.528333 3.228889 3.279167 3.195833 3.416111 3.390833 3.300833 3.381944 3.280278 3.385278 3.2875 3.336111 3.398056 3.354167 3.339167 3.314167 3.361111 3.268611 3.458889 3.336389 3.428333 3.305 3.3575 3.301389 
mean(sessionResultsMean) 3.34388 
sessionResultsSD 0.4075892 0.4761975 0.42076 0.3390281 0.3199194 0.3534067 0.38154 0.3840681 0.4848853 0.3668935 0.3727804 0.4674478 0.414889 0.4550803 0.3693572 0.3621303 0.3647136 0.3617508 0.3804155 0.4142675 0.3289376 0.4042527 0.3174924 0.3284534 0.3941194 0.4642924 0.4271531 0.3956214 0.3738286 0.3179879 
mean(sessionResultsSD) 0.3883086 
Reading file:  J:\Workgroups\ARCH\NEUMARK\fiReproxies\Main\21x21.txt 
sessionResultsMean 3.1825 3.017778 3.117222 3.155 3.238889 3.193333 3.202222 3.097222 3.185833 3.158333 3.095 3.181944 3.149444 3.034167 3.064167 3.156111 3.1425 3.166111 3.145833 3.160833 3.146944 3.183333 3.0575 3.056944 3.038333 3.175833 3.227222 3.110833 3.161944 3.255 
mean(sessionResultsMean) 3.141944 
sessionResultsSD 0.2860029 0.2738852 0.4001732 0.3208257 0.3379305 0.3549486 0.335581 0.3449925 0.3485132 0.3141613 0.4553987 0.3560512 0.3430546 0.4174209 0.424998 0.4352738 0.3702758 0.3637681 0.3931693 0.3623647 0.3305739 0.3852774 0.408438 0.2638145 0.4320084 0.3690385 0.3795663 0.3378512 0.3942637 0.2860468 
mean(sessionResultsSD) 0.3608556 
Reading file:  J:\Workgroups\ARCH\NEUMARK\fiReproxies\Main\22x22.txt 
sessionResultsMean 2.905 2.935278 2.908889 2.808333 2.935278 2.856944 2.977778 2.815833 3.002778 2.938889 2.929167 2.917778 2.939722 2.883056 2.946111 2.963056 2.996389 2.996944 2.964444 2.997222 2.941389 2.888056 2.808056 2.887222 2.954722 2.9875 2.883056 3.035 2.884444 2.971944 
mean(sessionResultsMean) 2.928676 
sessionResultsSD 0.3540651 0.3489769 0.3120499 0.3589376 0.2727106 0.3328019 0.3712509 0.3367238 0.2904476 0.3655831 0.3477331 0.4095936 0.3531311 0.3144545 0.375512 0.3181656 0.2155329 0.3145535 0.3102027 0.4077925 0.3251988 0.2701876 0.3525325 0.2673817 0.3046863 0.3717049 0.2569576 0.2758599 0.366299 0.270044 
mean(sessionResultsSD) 0.3257024 
Reading file:  J:\Workgroups\ARCH\NEUMARK\fiReproxies\Main\23x23.txt 
sessionResultsMean 2.684444 2.743611 2.803333 2.776944 2.666667 2.879167 2.8475 2.7975 2.750833 2.796944 2.816667 2.756389 2.813056 2.742778 2.775 2.763333 2.838889 2.882778 2.817222 2.784444 2.690278 2.835556 2.748611 2.803611 2.835833 2.775833 2.785556 2.764722 2.698611 2.873333 
mean(sessionResultsMean) 2.784981 
sessionResultsSD 0.2709404 0.2704977 0.2822036 0.3493747 0.3729927 0.2785151 0.2767071 0.3494601 0.2960091 0.2165836 0.221714 0.3205724 0.3465462 0.3163772 0.357058 0.3804842 0.3330626 0.3109814 0.3437032 0.297489 0.2452527 0.35297 0.2363929 0.3337977 0.2630607 0.2619039 0.3337636 0.301677 0.2924831 0.2960257 
mean(sessionResultsSD) 0.30362 
Reading file:  J:\Workgroups\ARCH\NEUMARK\fiReproxies\Main\24x24.txt 
sessionResultsMean 2.5975 2.592222 2.660556 2.612222 2.627778 2.638333 2.573889 2.608611 2.705556 2.626389 2.643889 2.661389 2.730556 2.732778 2.608889 2.613611 2.650278 2.581667 2.723333 2.618611 2.740278 2.644167 2.661389 2.689167 2.619444 2.673056 2.589167 2.578056 2.6475 2.688889 
mean(sessionResultsMean) 2.644639 
sessionResultsSD 0.231594 0.2772067 0.32414 0.316589 0.3111616 0.2673716 0.2641832 0.3557578 0.2465794 0.2933497 0.2256423 0.2857527 0.2724528 0.2497981 0.2964827 0.2500908 0.2809184 0.2240497 0.2259866 0.3045055 0.2395526 0.325998 0.2803979 0.2778729 0.2930169 0.2954855 0.3528222 0.3355064 0.2619843 0.3360046 
mean(sessionResultsSD) 0.2834085 
Reading file:  J:\Workgroups\ARCH\NEUMARK\fiReproxies\Main\25x25.txt 
sessionResultsMean 2.521667 2.577778 2.531389 2.538333 2.530278 2.620278 2.507222 2.569444 2.550556 2.509167 2.508333 2.519167 2.435833 2.518611 2.548333 2.521667 2.506111 2.567222 2.555833 2.4575 2.5325 2.475 2.468333 2.438889 2.497222 2.565833 2.450556 2.472222 2.546944 2.464444 
mean(sessionResultsMean) 2.516889 
sessionResultsSD 0.2772643 0.2447273 0.2536296 0.256707 0.3212723 0.2552015 0.2606334 0.2451965 0.2225971 0.3154115 0.1999042 0.2774762 0.2585247 0.2055234 0.2618312 0.2604391 0.1984366 0.2192915 0.2981597 0.2443749 0.2444141 0.2792556 0.2354217 0.2598199 0.2951097 0.3321628 0.262913 0.2146718 0.27313 0.3161288 
mean(sessionResultsSD) 0.2596543 
