# Supplementary material for: fiReproxies: A computational model providing insight into heat-affected archaeological lithic assemblages
Source: PLoS One. 2018 May 16;13(5):e0196777. doi: 10.1371/journal.pone.0196777 (PMC5955532; doi:10.1371/journal.pone.0196777)
Supplement: S3 File — Simulation logs 1–43 (See S2 Table). (ZIP) [file pone.0196777.s007.zip › S3_File/Simulation Log 6.txt]

fiReproxies - implementaton of the fiReproxies model
Systime 1511522702 
Reading file:  J:\Workgroups\ARCH\NEUMARK\fiReproxies\Main\4x4.txt 
sessionResultsMean 46.29972 47.36333 43.51222 45.34472 44.995 44.22333 43.94833 46.46889 45.23972 46.42167 45.31389 44.57444 45.09389 45.105 45.03389 45.66389 45.60944 45.51222 46.49944 48.84306 47.47639 45.96778 45.24889 45.61528 45.26972 45.65083 46.23861 45.26111 46.40444 45.68528 
mean(sessionResultsMean) 45.66281 
sessionResultsSD 5.104466 5.941096 7.167416 7.632821 4.981687 5.929212 6.361119 5.499289 6.135304 7.041344 6.816745 6.112843 4.954907 5.768992 6.171873 6.14164 6.31466 6.175013 5.592931 5.926982 6.079156 6.287544 6.473468 5.680967 5.736296 6.262324 5.704475 6.42339 5.623268 5.364034 
mean(sessionResultsSD) 6.046842 
Reading file:  J:\Workgroups\ARCH\NEUMARK\fiReproxies\Main\5x5.txt 
sessionResultsMean 31.7825 32.87361 32.54944 31.99222 31.21778 32.55917 32.95028 30.91778 31.69722 33.18722 33.03583 32.94944 33.01972 31.85111 34.45139 32.86972 32.78194 32.87083 32.69861 32.39417 33.05917 33.22583 32.90222 32.98028 31.58917 32.69639 34.05444 32.71639 31.84389 32.24472 
mean(sessionResultsMean) 32.59875 
sessionResultsSD 4.673965 4.146169 4.124921 4.906682 4.80021 5.452563 4.787388 4.932909 5.711668 5.209653 5.798732 5.897178 5.498845 4.730143 4.390321 4.49282 4.601831 4.012631 5.915533 4.819994 3.99256 5.125883 5.176558 4.623218 3.962838 4.528702 5.222003 5.559071 4.680629 6.287556 
mean(sessionResultsSD) 4.935439 
Reading file:  J:\Workgroups\ARCH\NEUMARK\fiReproxies\Main\6x6.txt 
sessionResultsMean 22.97056 23.48528 24.12917 23.85639 23.49583 25.21361 23.99944 23.74833 23.75167 24.18167 23.35528 23.68278 23.39694 24.84278 24.2675 24.44194 22.74472 23.59083 24.41111 23.48917 25.03806 22.96139 23.7925 22.91694 24.36972 23.71944 23.85889 24.25028 23.75556 24.22583 
mean(sessionResultsMean) 23.86479 
sessionResultsSD 3.394421 3.983964 3.747675 3.852921 3.729761 3.724219 4.393769 2.590892 3.164288 3.522936 3.264613 3.752327 3.996917 3.648634 2.718703 3.727601 3.960595 4.257483 3.731665 3.974801 3.139496 4.083755 3.893023 4.432525 3.157618 4.046516 3.064608 2.975509 4.502035 4.274483 
mean(sessionResultsSD) 3.690258 
Reading file:  J:\Workgroups\ARCH\NEUMARK\fiReproxies\Main\7x7.txt 
sessionResultsMean 18.89139 19.62583 18.73333 18.67417 17.99861 18.50694 18.28611 18.04306 18.95889 18.37611 17.74944 18.04667 19.22667 19.57028 19.26306 18.17667 19.51861 18.8175 18.31472 17.91 18.42278 18.23639 19.18167 18.12806 17.79028 19.14389 18.85361 18.76167 17.84556 18.96278 
mean(sessionResultsMean) 18.60049 
sessionResultsSD 2.748832 3.283594 3.270617 2.323531 2.367566 2.701513 2.608604 2.318716 2.962205 3.282887 2.489456 2.680218 2.958215 3.487864 2.173175 2.554303 2.395276 3.474623 2.487953 2.23964 3.055437 2.348238 2.622072 3.092876 3.113913 2.786088 2.936463 3.204117 2.664847 3.341487 
mean(sessionResultsSD) 2.799144 
Reading file:  J:\Workgroups\ARCH\NEUMARK\fiReproxies\Main\8x8.txt 
sessionResultsMean 14.5525 14.465 14.57139 14.96667 14.78556 14.75056 15.1125 14.95833 14.58583 14.21278 14.20639 15.03694 14.77972 14.525 14.84722 14.5775 14.59778 14.18528 14.6575 14.46194 14.44972 14.75028 14.90472 14.97056 15.09944 15.19306 14.35611 15.11083 14.85583 14.20472 
mean(sessionResultsMean) 14.69106 
sessionResultsSD 1.804968 2.404653 2.878529 2.16381 1.616201 2.458035 2.273012 2.344936 2.569673 1.800682 2.579266 2.53934 1.979325 2.386156 2.283564 2.470966 2.56347 2.246786 2.441001 1.742291 2.181377 2.07997 2.101994 1.754499 2.371356 1.627382 2.310439 2.30994 2.476325 2.035552 
mean(sessionResultsSD) 2.226517 
Reading file:  J:\Workgroups\ARCH\NEUMARK\fiReproxies\Main\9x9.txt 
sessionResultsMean 12.31972 11.925 11.42639 11.96333 11.89111 11.8025 11.90722 11.91306 11.76083 12.16472 11.59111 11.81833 12.09778 11.81278 12.05806 11.55306 12.06972 11.75111 12.35444 12.18333 12.13389 11.96694 11.78111 12.11639 11.46583 12.23361 11.95667 12.33972 11.90667 12.20778 
mean(sessionResultsMean) 11.94907 
sessionResultsSD 1.722986 1.783994 1.929737 1.617871 1.793938 1.757723 2.067338 2.136708 2.014898 1.938466 1.703144 2.110878 2.129254 1.75602 1.95075 2.058312 1.594619 1.739334 1.645008 1.807244 1.549467 1.628664 2.150373 1.729838 2.13516 1.793206 2.234815 1.432626 1.681588 2.28035 
mean(sessionResultsSD) 1.862477 
Reading file:  J:\Workgroups\ARCH\NEUMARK\fiReproxies\Main\10x10.txt 
sessionResultsMean 9.897778 9.651667 10.01556 9.92 10.04694 9.610556 10.00306 9.795 9.670278 9.899167 10.13222 9.353333 9.887222 9.644722 10.07778 10.35667 9.831111 10.00556 10.29361 10.18167 10.10389 9.635 10.525 10.12889 9.645833 9.750833 9.8075 9.700833 10.04778 9.917778 
mean(sessionResultsMean) 9.917907 
sessionResultsSD 1.690384 1.354909 1.22959 1.450539 1.367375 1.396278 1.461194 1.581234 1.793064 1.202164 1.579923 1.309303 1.42142 1.705859 1.594476 1.540507 1.308887 1.483718 1.517582 1.500487 1.584979 1.275873 1.659613 1.520755 1.496607 0.9941889 1.323175 1.753111 1.494934 1.488043 
mean(sessionResultsSD) 1.469339 
Reading file:  J:\Workgroups\ARCH\NEUMARK\fiReproxies\Main\11x11.txt 
sessionResultsMean 8.603889 8.769722 8.557778 8.193889 8.637222 8.27 8.592222 8.125 8.323889 8.190278 8.241667 8.541111 8.468611 8.7025 8.694722 8.756389 8.287778 7.961111 8.745556 8.263889 8.965 8.310278 8.605556 8.044444 8.404167 8.593611 8.291944 8.970833 8.521111 8.512778 
mean(sessionResultsMean) 8.471565 
sessionResultsSD 0.8184555 1.393623 1.192061 1.168162 1.404165 1.152551 1.209754 1.432093 1.194541 1.227114 1.259749 1.24406 1.454215 1.277521 1.173177 1.209698 1.253556 1.131007 1.13506 1.198657 1.580302 1.208688 1.027105 1.506694 1.27073 1.228442 1.399303 1.058895 1.386692 1.388625 
mean(sessionResultsSD) 1.252823 
Reading file:  J:\Workgroups\ARCH\NEUMARK\fiReproxies\Main\12x12.txt 
sessionResultsMean 7.330833 7.287778 7.171111 7.540278 7.538056 7.477778 7.444444 7.434722 7.397778 7.304722 7.160278 7.416389 7.353611 7.381389 7.446389 7.4925 7.624444 7.430556 7.362778 7.151944 6.995278 7.361111 7.054722 7.343333 7.12 7.228333 7.286944 7.474722 7.432222 7.188611 
mean(sessionResultsMean) 7.341102 
sessionResultsSD 1.048074 0.903335 1.257995 1.078058 1.174631 0.9713529 1.098493 0.9851826 1.106628 0.8122437 0.9671761 1.169704 1.029695 1.059451 1.154185 0.8049635 0.8572151 0.9405798 1.049226 1.239617 0.9266532 0.8736657 1.295662 1.161547 0.8935717 0.9191362 1.134788 1.065763 0.9766447 1.141151 
mean(sessionResultsSD) 1.036546 
Reading file:  J:\Workgroups\ARCH\NEUMARK\fiReproxies\Main\13x13.txt 
sessionResultsMean 6.435556 6.316667 6.161667 6.478056 6.440833 6.633889 6.45 6.418889 6.252778 6.124722 6.341944 6.395556 6.338333 6.623056 6.282778 6.3775 6.435 6.195278 6.537222 6.525833 6.478889 6.292222 6.319167 6.286111 6.463611 6.124444 6.277222 6.814167 6.316111 6.491389 
mean(sessionResultsMean) 6.38763 
sessionResultsSD 0.8878219 0.9244963 1.000669 0.7545471 0.8023593 0.8210822 0.6940048 0.7771027 0.6566574 0.8034274 0.9226411 0.9840289 0.8874595 0.7883025 0.8102224 1.023688 0.8173918 1.100284 0.8754849 0.9596863 1.12873 0.8742209 0.8163064 0.7666552 0.7860295 0.8812949 0.8965583 0.8167521 0.8191667 0.6020299 
mean(sessionResultsSD) 0.8559701 
Reading file:  J:\Workgroups\ARCH\NEUMARK\fiReproxies\Main\14x14.txt 
sessionResultsMean 5.734167 5.573611 5.423889 5.758889 5.487778 5.550556 5.843056 5.587778 5.669444 5.876389 5.561667 5.621667 5.594167 5.624167 5.757778 5.826944 5.666667 5.778889 5.873611 5.915278 5.540556 5.693333 5.821389 5.560278 5.735556 5.849444 5.8575 5.639444 5.526389 5.842222 
mean(sessionResultsMean) 5.693083 
sessionResultsSD 0.7523124 0.8411902 0.5798696 0.7916287 0.8058031 0.838601 0.6353118 0.7448731 0.8805185 0.8248043 0.7725462 0.838343 0.7596731 0.870032 0.742894 0.7915341 0.8168924 0.8060794 0.8714503 0.9033995 0.6839069 0.6381149 0.8629359 0.7201256 0.6896121 0.8886199 0.8419735 0.7952292 0.6467613 0.7786573 
mean(sessionResultsSD) 0.7804564 
Reading file:  J:\Workgroups\ARCH\NEUMARK\fiReproxies\Main\15x15.txt 
sessionResultsMean 4.960833 5.366944 5.272222 5.331389 5.076667 4.816944 5.111389 4.959167 5.185833 5.235833 5.079722 5.171667 5.149444 5.016111 4.990556 5.212778 5.084722 5.04 5.096111 5.079167 5.093056 5.279444 4.937778 5.260833 5.153611 5.150278 5.008889 5.119444 5.144167 5.100556 
mean(sessionResultsMean) 5.116185 
sessionResultsSD 0.7624357 0.708553 0.6690737 0.6850857 0.6945857 0.6597104 0.5276615 0.7522423 0.5881336 0.5835104 0.7238073 0.6298361 0.7429133 0.739602 0.5641116 0.7036227 0.5983698 0.8404677 0.7565795 0.6077081 0.5169636 0.7841819 0.6847537 0.5493515 0.5510426 0.6374807 0.6422651 0.656059 0.7132139 0.8060503 
mean(sessionResultsSD) 0.6693124 
Reading file:  J:\Workgroups\ARCH\NEUMARK\fiReproxies\Main\16x16.txt 
sessionResultsMean 4.872222 4.605833 4.413333 4.506667 4.5925 4.743611 4.656389 4.696389 4.499444 4.555 4.610556 4.643333 4.458333 4.874444 4.563056 4.5575 4.553333 4.630833 4.538056 4.679444 4.635556 4.486667 4.791389 4.674722 4.684444 4.445 4.678889 4.719722 4.605278 4.670278 
mean(sessionResultsMean) 4.621407 
sessionResultsSD 0.7013716 0.5722015 0.5765974 0.6416327 0.5001262 0.6000426 0.7023588 0.521261 0.5627822 0.5908206 0.640914 0.5353249 0.4695314 0.5862363 0.692138 0.699303 0.6651369 0.5425044 0.5767057 0.5172398 0.6667778 0.6998789 0.5212739 0.6474252 0.4837084 0.5864841 0.6056911 0.592621 0.5478165 0.5783311 
mean(sessionResultsSD) 0.5941412 
Reading file:  J:\Workgroups\ARCH\NEUMARK\fiReproxies\Main\17x17.txt 
sessionResultsMean 4.2525 4.374167 4.283611 4.293056 4.164444 4.211111 4.144444 4.372222 4.222222 4.158333 4.345556 4.218611 4.038333 4.245278 4.278056 4.158333 4.188333 4.198056 4.421667 4.129444 4.148056 4.289722 4.241389 4.190833 4.1225 4.248056 4.1925 4.438889 4.161944 4.240556 
mean(sessionResultsMean) 4.232407 
sessionResultsSD 0.4089466 0.4492669 0.4395633 0.5183514 0.4981284 0.5449627 0.5242826 0.4216616 0.5728505 0.5165832 0.3918759 0.6334569 0.573328 0.6103618 0.5753538 0.5102118 0.4687127 0.6366695 0.4702683 0.4425292 0.4914435 0.5551901 0.5592032 0.5559128 0.4875861 0.4899062 0.4963823 0.4105665 0.4827269 0.5561082 
mean(sessionResultsSD) 0.5097464 
Reading file:  J:\Workgroups\ARCH\NEUMARK\fiReproxies\Main\18x18.txt 
sessionResultsMean 3.888333 3.835278 3.773889 4.008056 4.006667 3.829722 4.0025 4.001944 3.926944 3.667222 3.928333 3.988056 3.925556 3.854444 3.9975 3.800556 3.833056 4.033056 3.945833 3.859722 3.811389 3.7475 4.016111 3.914722 3.708056 3.815278 3.9725 3.923056 3.756389 3.8975 
mean(sessionResultsMean) 3.888972 
sessionResultsSD 0.4722602 0.4941792 0.5447799 0.4080223 0.3368024 0.4538505 0.4992338 0.3367048 0.3361852 0.4734317 0.5874061 0.3625004 0.4895407 0.4229341 0.3457331 0.434117 0.4660478 0.5239909 0.446521 0.38279 0.4898759 0.3775815 0.3020122 0.4241889 0.4586779 0.4929342 0.4592501 0.4342038 0.3907986 0.4002463 
mean(sessionResultsSD) 0.4348934 
Reading file:  J:\Workgroups\ARCH\NEUMARK\fiReproxies\Main\19x19.txt 
sessionResultsMean 3.559444 3.561111 3.691111 3.441944 3.605556 3.608889 3.408611 3.736111 3.619167 3.645278 3.516111 3.62 3.636944 3.5875 3.699722 3.420556 3.571667 3.575833 3.575556 3.516667 3.7 3.509722 3.680278 3.576944 3.5125 3.364167 3.426667 3.579167 3.686944 3.470556 
mean(sessionResultsMean) 3.570157 
sessionResultsSD 0.4344963 0.3813186 0.528661 0.4664484 0.4432785 0.341284 0.4167959 0.4935714 0.4702304 0.3681441 0.4474648 0.3892017 0.4673931 0.2935102 0.4522744 0.4216696 0.3665007 0.4645031 0.347052 0.4367187 0.4152678 0.4370261 0.3561614 0.4411469 0.4990064 0.3334637 0.3501122 0.4483567 0.478777 0.4099209 
mean(sessionResultsSD) 0.4199919 
Reading file:  J:\Workgroups\ARCH\NEUMARK\fiReproxies\Main\20x20.txt 
sessionResultsMean 3.284722 3.312222 3.474167 3.298611 3.390278 3.34 3.353056 3.238056 3.3225 3.293333 3.411944 3.451111 3.395 3.287778 3.293056 3.423889 3.278889 3.3775 3.367778 3.35 3.295278 3.317222 3.348611 3.396667 3.286111 3.474444 3.300278 3.329722 3.388889 3.392778 
mean(sessionResultsMean) 3.34913 
sessionResultsSD 0.3877005 0.3608388 0.4064162 0.2794964 0.4453037 0.4016751 0.4446009 0.4053621 0.3567907 0.3533664 0.3703685 0.4174632 0.3561084 0.3436391 0.3623841 0.2455712 0.408534 0.3563071 0.3376923 0.4266224 0.4005365 0.2849593 0.3651555 0.294917 0.3906923 0.3135351 0.342821 0.3247655 0.4357544 0.341486 
mean(sessionResultsSD) 0.3653621 
Reading file:  J:\Workgroups\ARCH\NEUMARK\fiReproxies\Main\21x21.txt 
sessionResultsMean 3.297778 3.193889 3.258611 3.086111 3.001389 3.141667 3.1525 3.165833 3.105278 3.208056 3.2425 3.1075 3.105833 3.189722 3.015278 3.088889 3.191944 3.041944 3.144167 3.0075 3.130278 3.115278 3.142778 3.218889 3.139722 3.165556 3.101667 3.103889 3.193611 3.126944 
mean(sessionResultsMean) 3.1395 
sessionResultsSD 0.4033085 0.4039729 0.4241821 0.3284654 0.313834 0.4274916 0.3207029 0.3000666 0.4148032 0.3087213 0.4434352 0.3456306 0.3236758 0.2831869 0.3989395 0.2591832 0.3681233 0.2972856 0.3437325 0.3170472 0.3325744 0.3906601 0.3359861 0.3522229 0.2840566 0.3096217 0.3714835 0.3508728 0.3872407 0.3694752 
mean(sessionResultsSD) 0.3503328 
Reading file:  J:\Workgroups\ARCH\NEUMARK\fiReproxies\Main\22x22.txt 
sessionResultsMean 3.023611 3.011111 2.925 2.830278 3.002778 2.975556 3.003611 2.863333 3.006111 2.940278 2.978056 3.005278 2.906944 2.775833 2.985278 2.985278 2.949444 2.9275 2.962778 2.978611 2.843611 2.898333 3.053611 3.031389 2.949167 3.0375 2.931667 2.951944 2.978889 2.91 
mean(sessionResultsMean) 2.954093 
sessionResultsSD 0.3132841 0.3611745 0.3334985 0.2913544 0.3347551 0.3459324 0.282967 0.3547137 0.3321093 0.3495898 0.2994606 0.3879994 0.2807189 0.3086427 0.3061681 0.3787689 0.3353526 0.3328384 0.282332 0.3374295 0.3399817 0.3342831 0.2911011 0.3547278 0.2504723 0.2983973 0.3042121 0.3429481 0.3216467 0.3318891 
mean(sessionResultsSD) 0.3239583 
Reading file:  J:\Workgroups\ARCH\NEUMARK\fiReproxies\Main\23x23.txt 
sessionResultsMean 2.7375 2.907778 2.821944 2.800278 2.805833 2.888333 2.900833 2.922222 2.665833 2.815556 2.818889 2.783889 2.816389 2.828333 2.813611 2.752222 2.770833 2.785833 2.748333 2.798611 2.743611 2.8625 2.783611 2.680278 2.831389 2.821944 2.848611 2.860556 2.7825 2.813333 
mean(sessionResultsMean) 2.807046 
sessionResultsSD 0.2073685 0.2986234 0.3334517 0.3883078 0.2517197 0.2648881 0.2167258 0.2598199 0.3162531 0.323621 0.266702 0.3104111 0.3255888 0.2977695 0.2948592 0.2869857 0.3571301 0.3397877 0.3145909 0.2997212 0.2918405 0.2880752 0.297052 0.2697424 0.3373301 0.3973299 0.3080815 0.3068966 0.3089529 0.336206 
mean(sessionResultsSD) 0.3031944 
Reading file:  J:\Workgroups\ARCH\NEUMARK\fiReproxies\Main\24x24.txt 
sessionResultsMean 2.591944 2.661667 2.612778 2.643611 2.637222 2.706111 2.635556 2.681389 2.564444 2.728056 2.738611 2.606944 2.543611 2.593611 2.655 2.628056 2.651944 2.607222 2.706111 2.734167 2.768056 2.591111 2.625278 2.64 2.586111 2.668333 2.529167 2.648056 2.558611 2.690278 
mean(sessionResultsMean) 2.641102 
sessionResultsSD 0.2801245 0.202056 0.2590483 0.2625461 0.277205 0.3392643 0.2669712 0.3259651 0.255944 0.2604289 0.3172973 0.3084854 0.2402374 0.2911093 0.2919547 0.2847453 0.3079073 0.2539792 0.2779141 0.1912771 0.2577913 0.2768696 0.3534076 0.2811903 0.300242 0.2604465 0.334257 0.2909695 0.20177 0.2331083 
mean(sessionResultsSD) 0.2761504 
Reading file:  J:\Workgroups\ARCH\NEUMARK\fiReproxies\Main\25x25.txt 
sessionResultsMean 2.468333 2.529444 2.493889 2.545833 2.531667 2.596944 2.655 2.548611 2.524722 2.520833 2.458889 2.499167 2.468889 2.479722 2.529167 2.53 2.505556 2.435 2.455556 2.431944 2.480556 2.508889 2.5125 2.502778 2.558333 2.4675 2.569722 2.538056 2.416944 2.493611 
mean(sessionResultsMean) 2.508602 
sessionResultsSD 0.2706545 0.2387882 0.2928256 0.2313002 0.257078 0.2314526 0.2363374 0.2532838 0.2019124 0.1836302 0.2679382 0.2277277 0.234326 0.2750016 0.2266357 0.2677206 0.2660763 0.2522542 0.2346059 0.2913675 0.2979844 0.2285945 0.2367944 0.2640345 0.2451444 0.3463988 0.3199578 0.2389781 0.3035982 0.1990481 
mean(sessionResultsSD) 0.2540483 
