# Supplementary material for: fiReproxies: A computational model providing insight into heat-affected archaeological lithic assemblages
Source: PLoS One. 2018 May 16;13(5):e0196777. doi: 10.1371/journal.pone.0196777 (PMC5955532; doi:10.1371/journal.pone.0196777)
Supplement: S3 File — Simulation logs 1–43 (See S2 Table). (ZIP) [file pone.0196777.s007.zip › S3_File/Simulation Log 7.txt]

fiReproxies - implementaton of the fiReproxies model
Systime 1511519726 
Reading file:  E:\ACS BKUP\Documents\Leiden\PhD\Fire proxies\4x4.txt 
sessionResultsMean 57.00278 55.77389 53.67222 56.49222 55.72917 54.41167 54.24139 54.24556 55.94722 53.85361 54.69917 54.68083 55.80028 52.86417 56.44944 55.11056 55.67667 55.42333 55.42556 54.82389 55.46583 54.77306 55.61083 53.11583 53.82917 53.65556 53.40667 55.01222 54.13639 54.49722 
mean(sessionResultsMean) 54.86088 
sessionResultsSD 6.066608 5.198618 4.856197 5.648195 4.843652 4.853436 5.04569 4.566963 5.12713 4.805242 4.560933 4.859472 3.866064 4.564453 4.209905 4.511501 5.582357 3.884738 4.662931 5.485273 4.661529 4.496071 3.753272 3.863749 4.715948 5.788235 3.667566 4.228099 5.149965 5.339429 
mean(sessionResultsSD) 4.762107 
Reading file:  E:\ACS BKUP\Documents\Leiden\PhD\Fire proxies\5x5.txt 
sessionResultsMean 42.08611 41.93389 41.30167 43.57583 41.01278 41.64139 42.10111 42.67444 42.67194 41.96556 41.78944 41.60944 41.35278 41.535 40.8425 41.77028 41.06306 41.49167 42.37778 42.31944 41.14028 41.44444 42.06306 42.64889 41.92833 43.16083 41.64472 42.43778 41.43028 41.25583 
mean(sessionResultsMean) 41.87569 
sessionResultsSD 2.217434 4.161866 3.292913 3.833445 3.663753 3.120007 3.64165 2.817329 3.418784 3.941926 3.519129 3.142228 4.197412 3.126408 3.119928 3.623222 3.64818 3.237831 3.062431 3.734787 3.12745 3.219042 3.266569 3.954055 3.031323 3.120095 3.198178 3.034566 2.954078 3.028548 
mean(sessionResultsSD) 3.348486 
Reading file:  E:\ACS BKUP\Documents\Leiden\PhD\Fire proxies\6x6.txt 
sessionResultsMean 31.75444 32.37306 32.02722 32.52861 32.12833 32.90611 32.41667 31.80111 32.685 31.66861 31.13833 31.94583 32.63111 32.0025 32.04333 32.50528 31.74056 32.30361 32.65333 32.36972 31.455 31.595 31.98583 32.75611 32.10472 30.97472 32.79028 32.41222 31.43 32.13556 
mean(sessionResultsMean) 32.10874 
sessionResultsSD 2.140489 2.547813 2.05744 2.367126 1.878346 2.267483 2.331329 2.704618 2.200934 2.695126 2.158046 2.316495 2.076783 2.009839 2.110807 2.183615 2.131406 1.963089 2.086491 2.233526 2.388029 1.879316 2.526883 2.167698 2.837945 2.106097 1.955751 1.887396 2.222153 2.554679 
mean(sessionResultsSD) 2.232892 
Reading file:  E:\ACS BKUP\Documents\Leiden\PhD\Fire proxies\7x7.txt 
sessionResultsMean 25.35722 25.08833 25.86944 25.24333 25.78917 25.59667 24.96111 25.48361 24.9475 25.27306 25.40806 25.32389 25.49028 25.47861 26.13194 25.30222 25.84222 25.4025 25.04778 25.42667 25.08583 25.13306 25.56417 25.46472 25.4575 25.95056 25.49528 24.91361 25.21 26.00639 
mean(sessionResultsMean) 25.42482 
sessionResultsSD 1.695136 1.61076 1.774611 1.748167 2.001825 1.357081 1.639367 1.792985 1.690409 1.30025 1.990762 1.772943 1.992371 1.82444 1.471599 1.883858 2.140464 2.013238 1.644773 1.956809 1.823191 1.705883 1.644457 1.967181 1.537453 1.572942 1.851886 1.632287 1.913382 1.098163 
mean(sessionResultsSD) 1.734956 
Reading file:  E:\ACS BKUP\Documents\Leiden\PhD\Fire proxies\8x8.txt 
sessionResultsMean 20.47611 20.12222 20.31833 20.13972 20.39333 20.83417 20.37722 20.98083 20.625 20.31639 20.87528 19.79278 20.22222 20.2775 20.56889 20.65194 20.79528 20.74722 20.11417 20.35972 20.76472 20.64972 20.37111 20.52444 20.73528 20.12806 20.55861 20.71694 20.38444 20.44167 
mean(sessionResultsMean) 20.47544 
sessionResultsSD 1.200083 1.379795 1.247809 1.261384 1.378119 1.227511 0.9384658 1.12367 1.18396 1.410854 1.379331 1.197584 1.219932 1.3698 0.8696895 1.222923 1.077957 1.326558 0.779838 1.289913 1.059833 1.021588 1.071658 1.167391 1.063331 1.36621 0.9733752 0.9847557 1.252072 1.49345 
mean(sessionResultsSD) 1.184628 
Reading file:  E:\ACS BKUP\Documents\Leiden\PhD\Fire proxies\9x9.txt 
sessionResultsMean 16.73111 16.60028 16.86167 16.90111 16.98806 16.68722 16.90139 16.42333 16.91278 16.77833 16.86528 16.68472 16.7575 16.93889 17.13778 17.20056 16.97972 16.78028 16.83972 16.95056 16.81861 16.65222 17.14583 16.69417 16.84167 16.71917 16.81056 16.81444 16.86417 16.88111 
mean(sessionResultsMean) 16.83874 
sessionResultsSD 0.8303623 0.937492 1.178632 0.8221862 1.017224 0.9007918 0.8437682 1.174992 1.399079 1.093398 0.8387442 0.8398654 0.8916689 0.9678484 0.9233734 0.9215022 1.165791 1.018736 1.286912 0.9320109 0.6976448 1.105251 0.6932583 0.9806684 0.8028535 1.222667 0.7503988 0.889794 1.118797 1.008634 
mean(sessionResultsSD) 0.9751448 
Reading file:  E:\ACS BKUP\Documents\Leiden\PhD\Fire proxies\10x10.txt 
sessionResultsMean 14.11472 14.09889 14.00972 14.185 14.1275 13.98611 14.09833 14.16 14.125 14.29694 14.07028 13.96083 14.09083 14.36944 13.98139 13.89389 13.95167 14.16833 14.1525 13.98806 14.16667 14.13972 14.255 14.2 14.07778 14.09083 14.20833 13.99861 14.30306 14.12306 
mean(sessionResultsMean) 14.11308 
sessionResultsSD 0.8136135 0.5932318 0.7036069 0.6938475 0.706433 0.9906032 0.7691626 0.6577434 0.752569 0.7406683 0.8762339 0.6804402 0.8637422 0.6734722 0.7333519 0.8840079 0.7999832 0.6933192 0.8196174 0.686873 0.7049802 0.7255784 0.6745568 0.6588696 0.757701 0.6017788 0.7371927 0.7929348 0.6299839 0.7121977 
mean(sessionResultsSD) 0.7376098 
Reading file:  E:\ACS BKUP\Documents\Leiden\PhD\Fire proxies\11x11.txt 
sessionResultsMean 11.94556 11.90806 12.07722 11.92694 12.13222 12.11583 12.02361 11.95694 12.17333 11.99139 12.08806 11.98111 11.78194 12.01583 12.06611 12.15778 11.99306 12.00194 12.18528 12.02472 12.16111 11.93583 12.01944 12.09583 12.05694 12.11 12.08111 11.85528 12.1875 12.0275 
mean(sessionResultsMean) 12.03592 
sessionResultsSD 0.58597 0.6136439 0.4572162 0.5373354 0.4930248 0.4885193 0.6414001 0.6574073 0.5656998 0.5628909 0.5575874 0.574185 0.5532734 0.696675 0.6269412 0.6306618 0.6842686 0.6167159 0.6244909 0.5651666 0.5910748 0.8514866 0.4828492 0.5625686 0.5177875 0.5867935 0.6513063 0.5946138 0.5668515 0.4650071 
mean(sessionResultsSD) 0.5867804 
Reading file:  E:\ACS BKUP\Documents\Leiden\PhD\Fire proxies\12x12.txt 
sessionResultsMean 10.34417 10.46611 10.40972 10.5025 10.44083 10.32944 10.33417 10.44528 10.33639 10.43722 10.26278 10.51667 10.33972 10.39528 10.46889 10.40944 10.3675 10.28667 10.25556 10.43083 10.27639 10.33556 10.11694 10.16722 10.38944 10.37056 10.30694 10.29361 10.29583 10.40889 
mean(sessionResultsMean) 10.35802 
sessionResultsSD 0.5291328 0.4355873 0.4949364 0.4493085 0.5193725 0.3858285 0.415702 0.4317427 0.3987377 0.4072307 0.397723 0.5566345 0.6488226 0.4009847 0.5117486 0.4603833 0.5956915 0.4397546 0.4889357 0.4548701 0.5087269 0.5220655 0.5219396 0.5810544 0.555424 0.482211 0.5423849 0.4059111 0.4849297 0.3626936 
mean(sessionResultsSD) 0.4796823 
Reading file:  P:\fiReproxies\Ed\13x13.txt 
sessionResultsMean 9.033333 9.093056 9.119444 8.921111 9.015278 9.119722 9.048889 8.988056 8.939722 9.186111 8.961389 9.059167 9.008056 9.07 9.005 9.011389 9.008611 9.033611 9.010833 9.0625 9.062222 8.986111 9.015556 9.111389 8.990833 9.0875 9.010278 9.109722 9.021667 8.913889 
mean(sessionResultsMean) 9.033481 
sessionResultsSD 0.4382895 0.382189 0.3543134 0.4103354 0.3771813 0.3767582 0.4182369 0.3548291 0.4988237 0.4510966 0.4185159 0.4847944 0.3421708 0.4736778 0.4212086 0.2884966 0.4060868 0.4151206 0.4218366 0.2462239 0.4330555 0.3864276 0.4155429 0.2857779 0.4404551 0.4002738 0.330242 0.3360385 0.4005002 0.4918704 
mean(sessionResultsSD) 0.396679  
Reading file:  J:\Workgroups\ARCH\NEUMARK\fiReproxies\Extra\14x14.txt 
sessionResultsMean 7.938333 8.1 8.003611 7.921944 8.049167 8.085278 8.032778 8.003056 7.989722 8.009167 7.953056 7.873611 8.009444 7.897778 7.825833 7.991944 7.956111 7.976667 8.066389 7.917222 8.016389 7.990556 8.023333 7.946389 7.846389 7.968333 8.1025 8.033611 7.983333 7.934722 
mean(sessionResultsMean) 7.981556 
sessionResultsSD 0.3804653 0.2745076 0.2633021 0.3419608 0.3062515 0.2711255 0.2320669 0.3421008 0.3540994 0.4015019 0.4488517 0.4742007 0.3514525 0.3593106 0.3631186 0.3497911 0.312096 0.3268508 0.3043466 0.4745836 0.3493596 0.3566536 0.3514434 0.300723 0.346325 0.2816243 0.3713916 0.3147437 0.3157731 0.4510953 
mean(sessionResultsSD) 0.3457039 
Reading file:  J:\Workgroups\ARCH\NEUMARK\fiReproxies\Extra\15x15.txt 
sessionResultsMean 7.090556 7.083889 7.094444 7.173611 7.063056 7.150833 7.187222 7.117222 7.191111 7.116111 7.161111 7.194444 7.237778 7.217222 7.111111 7.1375 7.096111 7.0975 7.168056 7.206111 7.114167 7.084722 6.996944 7.203889 7.196111 7.069167 7.065556 7.195556 7.122222 7.136667 
mean(sessionResultsMean) 7.136 
sessionResultsSD 0.315141 0.2650267 0.2796612 0.3215599 0.325318 0.3694017 0.2899393 0.2814843 0.3230299 0.2192369 0.262698 0.3730205 0.2856039 0.3180545 0.2704414 0.2741562 0.2726232 0.3436977 0.2953915 0.2516129 0.3218507 0.3051606 0.3640613 0.2872593 0.2698422 0.3860359 0.307542 0.3528601 0.3462949 0.2530239 
mean(sessionResultsSD) 0.3043677 
Reading file:  J:\Workgroups\ARCH\NEUMARK\fiReproxies\Extra\16x16.txt 
sessionResultsMean 6.468333 6.437778 6.489167 6.36 6.405 6.396389 6.434722 6.5775 6.4575 6.407222 6.422222 6.430556 6.383333 6.305833 6.428889 6.336111 6.341111 6.440833 6.405556 6.305 6.372778 6.316389 6.352222 6.376667 6.471111 6.463333 6.483056 6.503889 6.420833 6.404167 
mean(sessionResultsMean) 6.41325 
sessionResultsSD 0.2563037 0.3008587 0.2728201 0.3211897 0.2190038 0.2230029 0.253 0.2396932 0.2558263 0.2424505 0.2587486 0.2591277 0.2896606 0.3017601 0.229408 0.2291114 0.2770684 0.2164273 0.3068919 0.2515431 0.3064984 0.2848462 0.1922459 0.2753559 0.1861298 0.1994557 0.2120698 0.2600723 0.265927 0.2271107 
mean(sessionResultsSD) 0.2537869 
Reading file:  J:\Workgroups\ARCH\NEUMARK\fiReproxies\Extra\17x17.txt 
sessionResultsMean 5.818611 5.787778 5.831667 5.861667 5.914444 5.819444 5.828611 5.789167 5.716667 5.796944 5.864722 5.82 5.799722 5.796944 5.697222 5.934444 5.722778 5.853056 5.696111 5.763056 5.777222 5.731667 5.808611 5.863333 5.818333 5.771944 5.746667 5.778333 5.914722 5.833611 
mean(sessionResultsMean) 5.80525 
sessionResultsSD 0.2629836 0.2019628 0.2680764 0.2700451 0.2246958 0.266517 0.1995527 0.2012907 0.2073136 0.24365 0.2368241 0.236803 0.2306858 0.3273346 0.2347487 0.2092879 0.2292012 0.2007587 0.1592718 0.2609268 0.2889068 0.2744674 0.1981776 0.240087 0.3080217 0.2965679 0.2594904 0.2199965 0.2250339 0.1932714 
mean(sessionResultsSD) 0.2391984 
Reading file:  J:\Workgroups\ARCH\NEUMARK\fiReproxies\Extra\18x18.txt 
sessionResultsMean 5.363889 5.326389 5.227222 5.319167 5.300278 5.28 5.227778 5.289167 5.274167 5.271944 5.256111 5.261111 5.325556 5.301667 5.285278 5.306944 5.306944 5.298333 5.294444 5.339167 5.293611 5.314167 5.271389 5.281389 5.280556 5.371111 5.348333 5.270556 5.351667 5.258889 
mean(sessionResultsMean) 5.296574 
sessionResultsSD 0.2215123 0.2716231 0.1721224 0.2195558 0.2130161 0.2653217 0.2348405 0.2225349 0.2781503 0.1919536 0.2282485 0.2833446 0.1763418 0.259756 0.1837337 0.2366663 0.2244521 0.256789 0.236061 0.2449113 0.2288327 0.241574 0.2094703 0.2130634 0.2321845 0.2159996 0.199909 0.2251089 0.2397956 0.2131898 
mean(sessionResultsSD) 0.2280021 
Reading file:  J:\Workgroups\ARCH\NEUMARK\fiReproxies\Extra\19x19.txt 
sessionResultsMean 4.785833 4.854167 4.9225 4.899444 4.8975 4.858333 4.934722 4.8775 4.8675 4.921111 4.878611 4.806111 4.818611 4.857778 4.809722 4.893889 4.832222 4.886944 4.917778 4.893889 4.855 4.899444 4.8925 4.934722 4.868333 4.823056 4.903611 4.865278 4.833611 4.830833 
mean(sessionResultsMean) 4.870685 
sessionResultsSD 0.2472565 0.2081407 0.1977017 0.1931655 0.2117043 0.23499 0.2032905 0.1729997 0.1770251 0.17514 0.1773674 0.2386698 0.1834337 0.1789434 0.1816285 0.2430148 0.2394391 0.2309161 0.2102582 0.1912468 0.2222814 0.2057126 0.189958 0.1900933 0.1940494 0.2310716 0.1742346 0.1527695 0.225945 0.2175727 
mean(sessionResultsSD) 0.203334 
Reading file:  J:\Workgroups\ARCH\NEUMARK\fiReproxies\Extra\20x20.txt 
sessionResultsMean 4.563333 4.52 4.6025 4.490278 4.584444 4.514167 4.515556 4.5425 4.536389 4.4825 4.579167 4.480833 4.506389 4.519722 4.510278 4.460556 4.510556 4.488611 4.496667 4.481111 4.572222 4.455278 4.485278 4.448056 4.461944 4.483611 4.553889 4.480556 4.510833 4.52 
mean(sessionResultsMean) 4.511907 
sessionResultsSD 0.1982031 0.209355 0.2065168 0.1538317 0.1480999 0.1665251 0.2069406 0.1850151 0.180682 0.2056826 0.1749487 0.1769277 0.1806051 0.2174883 0.1759305 0.1684521 0.1840755 0.2261251 0.2281086 0.2062706 0.1755306 0.1729627 0.2328369 0.1532015 0.193571 0.2165393 0.2154445 0.2292785 0.2313768 0.2019849 
mean(sessionResultsSD) 0.1940837 
Reading file:  J:\Workgroups\ARCH\NEUMARK\fiReproxies\Extra\21x21.txt 
sessionResultsMean 4.157778 4.149444 4.184444 4.124444 4.216667 4.129167 4.136667 4.169167 4.167778 4.216944 4.19 4.158333 4.253056 4.256389 4.150278 4.203889 4.164167 4.169444 4.185278 4.18 4.169722 4.1675 4.191389 4.134722 4.156944 4.188611 4.138611 4.218056 4.2025 4.155556 
mean(sessionResultsMean) 4.176231 
sessionResultsSD 0.1745264 0.148523 0.1836952 0.168722 0.1322332 0.1851756 0.2208331 0.225209 0.2204438 0.1668603 0.1898452 0.1973969 0.1885044 0.1891158 0.1762134 0.1848906 0.1779802 0.1924999 0.1723275 0.1371683 0.149095 0.1869593 0.1394688 0.1894877 0.1844024 0.1460115 0.153214 0.1471974 0.2232547 0.1725032 
mean(sessionResultsSD) 0.1774586 
Reading file:  J:\Workgroups\ARCH\NEUMARK\fiReproxies\Extra\22x22.txt 
sessionResultsMean 3.916944 3.919722 3.923889 3.9175 3.921667 3.935556 3.897222 3.873056 3.986389 3.878611 3.910278 3.890278 3.903056 3.907778 3.918056 3.893056 3.954167 3.885 3.927778 3.971944 3.863611 3.964167 3.975278 3.933889 3.858889 3.901389 3.929167 3.902222 3.894444 3.897778 
mean(sessionResultsMean) 3.915093 
sessionResultsSD 0.1681327 0.2122278 0.1578522 0.1619202 0.1532002 0.204006 0.1559689 0.1836294 0.1606304 0.1717568 0.1720911 0.1542514 0.1853531 0.192358 0.1565627 0.1704609 0.1525133 0.1995973 0.1774302 0.160033 0.1881102 0.1874812 0.2047506 0.1607265 0.1985331 0.152094 0.1569853 0.1598601 0.1656771 0.1618845 
mean(sessionResultsSD) 0.1728693 
Reading file:  J:\Workgroups\ARCH\NEUMARK\fiReproxies\Extra\23x23.txt 
sessionResultsMean 3.653333 3.695278 3.693333 3.665556 3.670278 3.692778 3.685556 3.659722 3.701111 3.638611 3.637778 3.678611 3.606667 3.678333 3.710833 3.644167 3.644444 3.662778 3.658333 3.661667 3.6675 3.67 3.673333 3.628889 3.647778 3.667222 3.675556 3.636111 3.6575 3.700556 
mean(sessionResultsMean) 3.665454 
sessionResultsSD 0.1582138 0.1255387 0.1728646 0.1323913 0.1732975 0.1367685 0.1740592 0.1584782 0.1936459 0.2033188 0.181426 0.1899748 0.1788694 0.1689017 0.1588113 0.1937376 0.1635972 0.1643333 0.1869292 0.1621751 0.2114916 0.1587427 0.1737627 0.1418733 0.1746909 0.1407413 0.1569729 0.1525381 0.1636267 0.1313781 
mean(sessionResultsSD) 0.166105 
Reading file:  J:\Workgroups\ARCH\NEUMARK\fiReproxies\Extra\24x24.txt 
sessionResultsMean 3.463333 3.476111 3.475556 3.501389 3.466389 3.449722 3.454722 3.474167 3.449167 3.439722 3.376667 3.493333 3.423611 3.430556 3.437778 3.442222 3.491944 3.415278 3.502222 3.481111 3.486944 3.446667 3.450833 3.431944 3.466389 3.455833 3.453056 3.448333 3.490556 3.490556 
mean(sessionResultsMean) 3.45887 
sessionResultsSD 0.1364857 0.162899 0.1575363 0.1374209 0.1753006 0.1657516 0.1278072 0.1680025 0.1506905 0.1423275 0.1413943 0.1500223 0.1238759 0.1390535 0.1891923 0.1919343 0.1950106 0.1311437 0.1286895 0.1795713 0.1659854 0.1306592 0.1375997 0.1560572 0.1322782 0.1158252 0.1576662 0.1722679 0.1334004 0.1465068 
mean(sessionResultsSD) 0.1514119 
Reading file:  J:\Workgroups\ARCH\NEUMARK\fiReproxies\Extra\25x25.txt 
sessionResultsMean 3.298889 3.240278 3.249167 3.268889 3.293611 3.301111 3.255833 3.283056 3.250278 3.267222 3.283889 3.284444 3.261944 3.262222 3.302222 3.255556 3.255833 3.240556 3.303611 3.215 3.235556 3.3 3.209167 3.265278 3.245278 3.202778 3.256944 3.224444 3.276111 3.269444 
mean(sessionResultsMean) 3.261954 
sessionResultsSD 0.1353959 0.1211591 0.1424396 0.1435045 0.1454891 0.1540751 0.1383252 0.1290528 0.1484189 0.1631957 0.1442037 0.1453746 0.1529512 0.1580947 0.1246822 0.1354596 0.1594884 0.1273389 0.1282935 0.1486916 0.2004537 0.1225917 0.1391055 0.1371592 0.145209 0.126141 0.1306131 0.1411999 0.1257494 0.1287527 
mean(sessionResultsSD) 0.1414203 
