# Supplementary material for: fiReproxies: A computational model providing insight into heat-affected archaeological lithic assemblages
Source: PLoS One. 2018 May 16;13(5):e0196777. doi: 10.1371/journal.pone.0196777 (PMC5955532; doi:10.1371/journal.pone.0196777)
Supplement: S3 File — Simulation logs 1–43 (See S2 Table). (ZIP) [file pone.0196777.s007.zip › S3_File/Simulation Log 8.txt]

fiReproxies - implementaton of the fiReproxies model
Systime 1511545541
Reading file:  P:\fiReproxies\Ed\4x4.txt 
sessionResultsMean 54.00167 56.31806 55.28139 54.56333 54.56222 55.73306 54.65861 55.20972 54.22833 55.48278 54.39639 54.31694 54.91639 53.57167 55.41417 54.21083 55.21667 54.55806 55.27056 55.58278 56.04694 54.73278 55.33972 54.05694 55.11778 54.51528 54.50167 54.82639 54.08583 55.49917 
mean(sessionResultsMean) 54.87387 
sessionResultsSD 5.055402 4.149171 5.232252 4.408576 4.149382 5.162643 5.008133 4.414385 4.48327 4.59739 4.617896 5.713625 4.718162 3.679002 4.858776 4.308781 3.634914 4.596732 3.577283 5.174125 3.697236 4.622669 3.72856 5.1818 4.365899 3.959551 4.57665 4.089047 5.044219 4.529576 
mean(sessionResultsSD) 4.51117 
Reading file:  P:\fiReproxies\Ed\5x5.txt 
sessionResultsMean 41.58222 42.2575 42.08333 41.16722 42.28111 40.95556 41.72889 42.13528 41.63722 42.55556 42.24611 42.95278 41.50944 42.43444 41.78361 41.06528 40.93944 42.04056 41.14111 41.54639 41.68528 41.52222 43.05111 42.60972 41.64972 41.49056 42.28278 41.10278 40.83972 41.76972 
mean(sessionResultsMean) 41.80156 
sessionResultsSD 3.513943 3.50039 2.490116 3.316312 3.047714 3.165538 3.682373 2.787192 3.736128 3.192305 3.223776 3.125956 2.795134 3.937817 2.709919 3.562468 3.262279 3.465936 3.01302 4.546805 3.058053 3.168143 4.0706 3.110319 3.842992 2.769336 2.958547 3.324569 3.956498 3.742501 
mean(sessionResultsSD) 3.335889 
Reading file:  P:\fiReproxies\Ed\6x6.txt 
sessionResultsMean 32.17361 32.16889 31.70944 32.26917 31.87694 31.85944 32.25917 32.41111 32.35778 33.63 32.51083 31.77806 31.66222 31.90028 31.70417 32.01333 32.07111 31.69333 31.90028 31.42389 31.60194 32.16472 32.3275 32.31611 31.60472 32.12889 32.15611 32.21639 31.34806 31.89667 
mean(sessionResultsMean) 32.03781 
sessionResultsSD 2.488624 2.188663 2.204371 2.746448 2.697047 2.30298 2.661149 1.953735 2.591455 2.05047 1.992479 2.947089 2.641667 2.545382 2.858208 2.199575 2.48138 2.599332 2.389851 2.165286 2.266936 1.983939 2.121605 1.89344 2.439811 2.030101 2.320966 2.120366 2.46419 3.06253 
mean(sessionResultsSD) 2.380302 
Reading file:  P:\fiReproxies\Ed\7x7.txt 
sessionResultsMean 25.45944 25.71028 25.04667 25.87778 25.22167 25.18389 25.01417 25.88528 25.37861 25.40972 25.51306 25.87028 25.57778 25.42306 25.5025 25.0525 25.10556 25.51194 25.22861 25.195 25.88722 25.78306 25.28722 25.14556 25.45833 25.35556 25.42222 25.18667 25.93 25.95778 
mean(sessionResultsMean) 25.45271 
sessionResultsSD 1.459811 1.893952 1.508618 1.371935 1.670319 1.601467 1.512214 1.501852 1.779113 1.587645 1.545325 1.52886 1.74237 1.686339 1.849605 1.814162 1.326766 1.814449 1.400962 1.812788 1.873696 1.431187 1.646129 1.55537 1.80363 1.592285 1.759048 1.186322 1.694508 1.701862 
mean(sessionResultsSD) 1.621753 
Reading file:  P:\fiReproxies\Ed\8x8.txt 
sessionResultsMean 20.56694 20.38056 20.58944 20.71972 20.53556 19.98861 20.47833 20.3625 20.40556 20.4625 20.81806 20.29667 20.58306 20.51417 20.50056 20.49972 20.41444 20.73778 20.63417 20.88556 20.66 20.18417 20.72 20.76556 20.51111 20.82056 20.54778 20.55778 20.34667 20.73111 
mean(sessionResultsMean) 20.54062 
sessionResultsSD 0.9632607 1.155957 1.10873 1.034895 1.367311 1.349859 1.088484 1.363361 1.187181 1.366107 1.24231 1.060467 1.012441 1.278184 1.113049 1.253706 1.26615 1.173438 1.008915 0.8891371 1.145676 1.190711 1.073808 1.369483 0.8628933 1.36445 0.957587 1.128121 1.096919 1.256087 
mean(sessionResultsSD) 1.157623 
Reading file:  P:\fiReproxies\Ed\9x9.txt 
sessionResultsMean 16.91611 16.57889 16.76389 16.80083 16.86917 16.83194 16.93417 17.00583 16.49806 16.63472 16.78139 16.76417 16.94472 16.92917 16.63861 16.65611 16.51278 16.65889 17.16528 16.77028 16.72694 16.75806 16.70056 16.72722 16.69972 16.92778 16.6175 16.68361 16.88806 16.79028 
mean(sessionResultsMean) 16.77249 
sessionResultsSD 0.770334 0.8020231 0.8151532 0.9020235 0.8004374 0.9456421 0.9119349 1.004964 0.8605267 0.6864803 0.9116048 0.8493099 0.8816143 1.034458 1.006993 1.020156 0.8943622 0.8735084 0.7458958 0.798606 0.8239026 1.004755 1.048263 0.9701333 1.050612 0.7814919 1.159513 0.8451164 0.943986 1.009185 
mean(sessionResultsSD) 0.9050995 
Reading file:  P:\fiReproxies\Ed\10x10.txt 
sessionResultsMean 14.12028 14.00556 14.22583 14.10667 14.13528 14.13167 14.20917 13.9075 14.08028 14.15778 14.05417 14.01306 14.18028 14.50028 14.05861 14.01722 14.12167 14.13889 13.99306 14.22417 14.1525 14.17167 14.20639 14.19778 14.05667 14.21083 13.93306 14.31444 14.02556 14.07278 
mean(sessionResultsMean) 14.1241 
sessionResultsSD 0.746671 0.536357 0.5421432 0.663727 0.7740421 0.6587766 0.6747298 0.6980589 0.7438492 0.5479758 0.6470932 0.8495003 0.7870098 0.4060456 0.7396653 0.7770688 0.7492065 0.6283963 0.691215 0.6682644 0.7876202 0.7465778 0.5839762 0.6920593 0.6353733 0.6443356 0.5784048 0.6117932 0.7587072 0.6013671 
mean(sessionResultsSD) 0.6723337 
Reading file:  P:\fiReproxies\Ed\11x11.txt 
sessionResultsMean 11.85222 12.05806 11.92111 11.81194 12.11111 12.01306 12.015 12.01083 12.08167 12.19667 12.09306 12.05194 11.89083 11.85444 11.90667 12.05917 12.03417 12.10583 11.90222 12.04194 12.03306 11.95333 12.00889 12.155 11.92889 12.14944 11.97222 12.05583 11.81083 12.0875 
mean(sessionResultsMean) 12.00556 
sessionResultsSD 0.5630842 0.6454434 0.5219636 0.5482805 0.5034381 0.3705301 0.4523798 0.5341506 0.4650341 0.4198876 0.5246194 0.428631 0.6153697 0.4982428 0.4323563 0.4687267 0.6093239 0.4656812 0.4936228 0.4506035 0.5362148 0.4871362 0.4774359 0.4196537 0.5974432 0.4622893 0.4678983 0.5614881 0.5011202 0.4811671 
mean(sessionResultsSD) 0.5001072 
Reading file:  P:\fiReproxies\Ed\12x12.txt 
sessionResultsMean 10.4075 10.39444 10.35806 10.26528 10.17833 10.41722 10.3775 10.27139 10.16472 10.43083 10.39028 10.45361 10.32222 10.35889 10.24306 10.43417 10.38944 10.40028 10.38111 10.29194 10.23139 10.32306 10.33889 10.56667 10.18111 10.38944 10.23778 10.3225 10.3675 10.54611 
mean(sessionResultsMean) 10.34782 
sessionResultsSD 0.4841568 0.4635845 0.4740259 0.3678734 0.4815842 0.4988297 0.3934762 0.3982943 0.5302835 0.389611 0.3352965 0.3344284 0.4543127 0.4647175 0.3829714 0.4413567 0.425301 0.3713487 0.4482348 0.5151697 0.4906388 0.5089227 0.4360675 0.3219389 0.4743565 0.3372254 0.4505676 0.4059256 0.3649145 0.3917537 
mean(sessionResultsSD) 0.4279056 
Reading file:  P:\fiReproxies\Ed\13x13.txt 
sessionResultsMean 8.961667 8.997222 9.081944 9.058056 9.028611 9.141944 8.963611 9.052222 9.093611 8.975556 8.989167 9.066111 9.113889 9.041389 9.145 9.079722 9.026389 8.978056 8.9875 9.0375 8.916944 9.001944 9.098611 8.983333 9.0925 9.024444 9.108611 9.06 9.039167 8.996111 
mean(sessionResultsMean) 9.038028 
sessionResultsSD 0.3411343 0.4001097 0.3975143 0.3383847 0.2670945 0.287032 0.268666 0.365646 0.3084279 0.4357687 0.3846252 0.2920558 0.3024749 0.3680322 0.2609168 0.347402 0.3809401 0.4338662 0.362798 0.3003968 0.2735768 0.353883 0.3322618 0.3398712 0.2976146 0.3405605 0.3344126 0.3521649 0.2591538 0.3538562 
mean(sessionResultsSD) 0.3360214 
Reading file:  P:\fiReproxies\Ed\14x14.txt 
sessionResultsMean 7.923611 8.001389 7.969444 8.017222 7.9725 8.003889 7.945 7.961111 8.021389 7.964722 7.984722 7.9225 7.9375 8.022778 7.974722 8.060833 7.978611 8.055278 7.96 8.015 7.914722 7.987778 7.983333 8.005556 8.008056 8.069167 8.011111 7.897222 8.062778 8.040278 
mean(sessionResultsMean) 7.989074 
sessionResultsSD 0.3436694 0.3113597 0.2414568 0.262749 0.3126266 0.2327243 0.2560625 0.3103447 0.2515439 0.2715844 0.2312001 0.3425462 0.3148142 0.2724581 0.1889485 0.2192611 0.2627649 0.2689333 0.2835817 0.2394058 0.3085677 0.2790646 0.260645 0.2520351 0.2828045 0.2278833 0.2642974 0.2504243 0.2498633 0.2935537 
mean(sessionResultsSD) 0.2695725 
Reading file:  P:\fiReproxies\Ed\15x15.txt 
sessionResultsMean 7.14 7.075 7.2025 7.043333 7.112222 7.095833 7.198611 7.136111 7.103056 7.144444 7.141944 7.104722 7.132222 7.100278 7.101667 7.152222 7.143611 7.102778 7.091389 7.140556 7.018333 7.138056 7.1575 7.148889 7.175556 7.076667 7.109722 7.132222 7.096667 7.043889 
mean(sessionResultsMean) 7.118667 
sessionResultsSD 0.2512364 0.2468091 0.2763174 0.3595735 0.2902778 0.2437902 0.2751966 0.257905 0.2766407 0.2541733 0.2242963 0.2390683 0.2398289 0.2422603 0.2369324 0.2813226 0.2446035 0.2423774 0.2774187 0.2672653 0.2507689 0.2524846 0.2560508 0.2046951 0.3126786 0.3245347 0.266335 0.2449659 0.2576753 0.2937808 
mean(sessionResultsSD) 0.2630421 
Reading file:  P:\fiReproxies\Ed\16x16.txt 
sessionResultsMean 6.3325 6.407222 6.416667 6.355 6.42 6.425556 6.377778 6.470278 6.399167 6.388611 6.460556 6.443056 6.4575 6.451667 6.465833 6.407222 6.355556 6.381389 6.456389 6.378056 6.445833 6.4925 6.341944 6.483889 6.405833 6.422222 6.404722 6.450833 6.4125 6.400556 
mean(sessionResultsMean) 6.417028 
sessionResultsSD 0.2513693 0.2192019 0.1778167 0.2397177 0.1843961 0.2093588 0.173872 0.2369252 0.2421305 0.2013661 0.2179552 0.2209359 0.2196343 0.1861513 0.163656 0.2194531 0.2398548 0.211993 0.1934597 0.2165172 0.2262868 0.2001239 0.2226461 0.2431626 0.285951 0.2466959 0.2626009 0.1971826 0.177044 0.2147677 
mean(sessionResultsSD) 0.2167409 
Reading file:  P:\fiReproxies\Ed\17x17.txt 
sessionResultsMean 5.774722 5.801667 5.741667 5.741667 5.811389 5.824722 5.805556 5.874167 5.751944 5.779167 5.843611 5.775833 5.8325 5.788889 5.760556 5.812222 5.884167 5.759167 5.813889 5.821389 5.750556 5.811111 5.8275 5.873611 5.836111 5.826667 5.814722 5.742778 5.833889 5.880278 
mean(sessionResultsMean) 5.806537 
sessionResultsSD 0.1948632 0.1781853 0.2110115 0.2271555 0.1708734 0.1944819 0.176876 0.1869337 0.2065346 0.1944605 0.2128047 0.1972798 0.1967693 0.1804944 0.181455 0.1914195 0.1479967 0.245548 0.1665565 0.1941146 0.1918968 0.1834421 0.1967669 0.1821945 0.2045616 0.1861641 0.1665903 0.217458 0.1520916 0.1425258 
mean(sessionResultsSD) 0.1893169 
Reading file:  P:\fiReproxies\Ed\18x18.txt 
sessionResultsMean 5.360556 5.273333 5.273056 5.292222 5.303889 5.354722 5.290556 5.314722 5.292222 5.327778 5.271389 5.288056 5.329444 5.270556 5.276111 5.311389 5.298333 5.325833 5.26 5.32 5.338333 5.327222 5.316389 5.298611 5.279167 5.345556 5.282778 5.289167 5.309167 5.293056 
mean(sessionResultsMean) 5.303787 
sessionResultsSD 0.164511 0.1556934 0.1424452 0.1061773 0.1633834 0.1258436 0.1297421 0.1376403 0.1379053 0.129956 0.1226441 0.1363468 0.1190587 0.1708909 0.1514574 0.1834963 0.1873182 0.1195728 0.163686 0.174974 0.1574552 0.1490701 0.1404611 0.09796989 0.1832909 0.150251 0.1856042 0.1617101 0.1145613 0.1137165 
mean(sessionResultsSD) 0.1458944 
Reading file:  P:\fiReproxies\Ed\19x19.txt 
sessionResultsMean 4.875556 4.894167 4.885278 4.868611 4.862222 4.878611 4.886111 4.867778 4.865 4.890833 4.880278 4.877222 4.891944 4.853333 4.872222 4.878611 4.867778 4.886111 4.866944 4.898611 4.8525 4.8825 4.883056 4.892778 4.872222 4.873611 4.903889 4.875278 4.890278 4.865833 
mean(sessionResultsMean) 4.877972 
sessionResultsSD 0.1110282 0.1144943 0.1025462 0.134062 0.1273953 0.1328058 0.1188695 0.1694273 0.1229701 0.09275348 0.1218567 0.1370344 0.1156251 0.1573487 0.1325287 0.1097647 0.1249278 0.1177359 0.1383137 0.09703663 0.1305043 0.1252268 0.1297006 0.1125236 0.1289943 0.1253555 0.1059696 0.1201947 0.1058193 0.1310024 
mean(sessionResultsSD) 0.1231272 
Reading file:  P:\fiReproxies\Ed\20x20.txt 
sessionResultsMean 4.505278 4.492778 4.5175 4.494444 4.508333 4.525 4.514167 4.492778 4.494444 4.496944 4.524444 4.503889 4.513611 4.510833 4.511389 4.487222 4.4825 4.510556 4.488056 4.505833 4.479722 4.521667 4.535 4.499444 4.525278 4.535 4.537222 4.493056 4.483611 4.4975 
mean(sessionResultsMean) 4.50625 
sessionResultsSD 0.105079 0.1044217 0.08186494 0.08547067 0.1040373 0.08287229 0.08144851 0.1005667 0.0789458 0.09337446 0.08854219 0.1028738 0.09278274 0.1113344 0.08259684 0.105153 0.1007242 0.1002376 0.1036841 0.09113351 0.1082047 0.07943768 0.06939117 0.0953149 0.08006473 0.0586159 0.06940267 0.09076314 0.09805296 0.1245903 
mean(sessionResultsSD) 0.09236606 
Reading file:  P:\fiReproxies\Ed\21x21.txt 
sessionResultsMean 4.174722 4.162778 4.213056 4.217778 4.133333 4.2075 4.195278 4.164722 4.153333 4.195556 4.19 4.161667 4.250833 4.136111 4.223333 4.155556 4.203056 4.135 4.207778 4.168611 4.140278 4.168333 4.232778 4.245556 4.194444 4.196389 4.163056 4.140833 4.190278 4.138889 
mean(sessionResultsMean) 4.182028 
sessionResultsSD 0.2431778 0.1765019 0.153841 0.1653791 0.166839 0.1584218 0.1887989 0.1971745 0.1692699 0.2039097 0.1605397 0.1741647 0.1986105 0.1630547 0.1732244 0.1930092 0.1818709 0.1828154 0.1704026 0.1690304 0.1973129 0.1372171 0.1423653 0.2140842 0.1645604 0.1456536 0.1462115 0.1804283 0.1631245 0.177875 
mean(sessionResultsSD) 0.1752956 
Reading file:  P:\fiReproxies\Ed\22x22.txt 
sessionResultsMean 3.944444 3.945833 3.893056 3.848056 3.915 3.922222 3.888889 3.898889 3.901389 3.935556 3.928889 3.890278 3.939444 3.939722 3.913889 3.893333 3.906111 3.896944 3.948611 3.926111 3.945 3.921667 3.881944 3.913056 3.913889 3.939444 3.881944 3.908333 3.915278 3.890833 
mean(sessionResultsMean) 3.912935 
sessionResultsSD 0.1608963 0.1665912 0.1447035 0.1897478 0.1531658 0.1688837 0.162245 0.150776 0.2063768 0.1650777 0.1907554 0.1657024 0.1726919 0.1178853 0.1630107 0.1680318 0.1625193 0.1573317 0.1218095 0.1660727 0.1820567 0.1699335 0.1699121 0.1538099 0.1471201 0.1323587 0.2043596 0.1524701 0.1697288 0.1675029 
mean(sessionResultsSD) 0.1634509 
Reading file:  P:\fiReproxies\Ed\23x23.txt 
sessionResultsMean 3.700278 3.606667 3.664444 3.72 3.571389 3.659722 3.616944 3.695 3.675833 3.649167 3.702778 3.713611 3.610556 3.664167 3.680278 3.626944 3.648333 3.677222 3.658611 3.617778 3.705833 3.635556 3.651389 3.690556 3.670833 3.691667 3.739167 3.640833 3.667222 3.680556 
mean(sessionResultsMean) 3.664444 
sessionResultsSD 0.131078 0.1794708 0.1456741 0.1297027 0.145011 0.1405566 0.1683035 0.1538242 0.1644879 0.1512298 0.1661822 0.1634237 0.1522175 0.1586453 0.1825149 0.1472722 0.1419352 0.1321233 0.1775941 0.1640562 0.1433579 0.1376098 0.1528949 0.1450613 0.1607238 0.1424673 0.1286377 0.1301773 0.1481032 0.1657349 
mean(sessionResultsSD) 0.151669 
Reading file:  P:\fiReproxies\Ed\24x24.txt 
sessionResultsMean 3.425556 3.435278 3.423611 3.449167 3.503889 3.457778 3.41 3.455278 3.461111 3.475278 3.493333 3.444167 3.515 3.465556 3.48 3.489444 3.433611 3.488889 3.406944 3.491389 3.429444 3.453889 3.456111 3.473889 3.414444 3.432778 3.45 3.430556 3.434444 3.471667 
mean(sessionResultsMean) 3.455083 
sessionResultsSD 0.1430533 0.1451265 0.1720271 0.1557848 0.146425 0.1206014 0.1508818 0.1396233 0.149205 0.1758461 0.127933 0.1303941 0.1378092 0.1173774 0.1658399 0.1420791 0.1377411 0.174106 0.1343724 0.1720744 0.1645663 0.1714365 0.148184 0.1723143 0.1904312 0.1803829 0.1540326 0.1821978 0.1845536 0.1335056 
mean(sessionResultsSD) 0.1539969 
Reading file:  P:\fiReproxies\Ed\25x25.txt 
sessionResultsMean 3.257778 3.256667 3.274444 3.290278 3.249722 3.236389 3.281944 3.271944 3.273333 3.2525 3.225 3.309444 3.263056 3.278333 3.217222 3.255278 3.228333 3.301111 3.244722 3.223889 3.251111 3.269167 3.290556 3.285556 3.283611 3.258889 3.25 3.274722 3.262778 3.266111 
mean(sessionResultsMean) 3.262796 
sessionResultsSD 0.1276807 0.1476735 0.1066724 0.1649492 0.1383483 0.1237095 0.1502087 0.1328562 0.141462 0.147637 0.1421307 0.163178 0.1549732 0.1364682 0.1134814 0.150629 0.1500415 0.1421599 0.1452057 0.1260917 0.1545252 0.1627728 0.1591063 0.09961452 0.1060769 0.120084 0.1592758 0.1227963 0.1570766 0.1587326 
mean(sessionResultsSD) 0.1401873 
