# Supplementary material for: fiReproxies: A computational model providing insight into heat-affected archaeological lithic assemblages
Source: PLoS One. 2018 May 16;13(5):e0196777. doi: 10.1371/journal.pone.0196777 (PMC5955532; doi:10.1371/journal.pone.0196777)
Supplement: S3 File — Simulation logs 1–43 (See S2 Table). (ZIP) [file pone.0196777.s007.zip › S3_File/Simulation Log 9.txt]

FiresAndLithics
Systime 1491563723 
Readinf file:  C:\Users\FZ\Documents\Leiden\PhD\Fire proxies\10x10.txt 
sessionResultsMean 23.48 21.52778 20.59083 18.98333 17.69639 15.4775 14.25944 11.62694 10.93167 9.82 9.848056 9.919167 8.505833 7.632778 7.343611 6.500556 6.334167 6.450833 5.533333 4.978056 5.0875 4.423611 4.677222 4.212222 3.986389 3.599444 3.654167 3.373056 3.419444 3.320556 3.150556 3.000278 2.885556 2.546389 2.519167 2.528611 2.375833 2.379722 2.211389 2.322222 2.139167 2.175278 1.929444 1.995556 1.92 1.836667 1.809444 1.733056 1.596111 1.573333 1.541389 1.519444 1.508611 1.577778 1.524444 1.496389 1.481111 1.444444 1.476389 1.451111 1.416389 1.458333 1.440278 1.405278 1.41 1.3925 1.375833 1.384722 1.335833 1.331667 1.319444 1.300278 1.312778 1.300278 1.298889 1.244167 1.218611 1.234722 1.228611 1.231111 1.218611 1.2025 1.171667 1.176111 1.176944 1.154722 1.149722 1.153056 1.105278 1.103333 1.101944 1.093611 1.087222 1.085 1.045556 1.028056 1.023333 1.008611 1.001389 1 
mean(sessionResultsMean) 3.855692 
sessionResultsSD 6.259857 5.860905 5.277306 5.579156 4.489963 3.010307 3.412806 2.469753 2.836832 1.715391 1.814716 2.073496 1.524588 1.793504 1.464563 1.173053 1.538527 1.401353 1.097212 0.9070379 0.8888565 1.021318 0.8192603 0.8629888 0.7401023 0.8441792 0.7411249 0.6787048 0.7087045 0.5996117 0.6211816 0.5907634 0.4059421 0.4642316 0.5365169 0.4423286 0.3548403 0.4052262 0.2971809 0.3940125 0.2546422 0.2913051 0.2196821 0.2311757 0.1861667 0.1977193 0.1941029 0.1267121 0.1187969 0.1433955 0.1272778 0.119372 0.1062799 0.1085946 0.1107259 0.08573223 0.1015194 0.1183243 0.09713529 0.1048794 0.09137842 0.08040844 0.09887013 0.0760773 0.09899882 0.08699843 0.0990218 0.07241997 0.07379784 0.09034841 0.06175643 0.06552482 0.07100582 0.06306672 0.05154385 0.0642951 0.05988028 0.05387669 0.04916366 0.04484613 0.05008055 0.05048377 0.0452007 0.04838054 0.04121498 0.04045262 0.03442768 0.03428828 0.02815217 0.02205879 0.03053509 0.0262324 0.02424466 0.02137514 0.01733341 0.01167966 0.01408105 0.008611266 0.003158742 0 
mean(sessionResultsSD) 0.7316621 
Readinf file:  C:\Users\FZ\Documents\Leiden\PhD\Fire proxies\5x20.txt 
sessionResultsMean 25.36139 23.85917 21.49444 21.06083 18.20556 16.80194 14.89417 13.16 12.49417 11.4775 9.846667 9.604722 8.728056 9.183889 7.371389 6.906111 6.794167 6.210278 6.158333 5.752222 5.2025 4.821111 5.054722 4.410556 4.1925 3.995 3.792778 3.954167 3.535 3.392778 3.148333 3.176667 2.892222 2.803889 2.641389 2.541111 2.559167 2.363056 2.309444 2.288611 2.237778 2.196944 2.09 2.064722 1.980556 1.986111 1.775556 1.729722 1.688333 1.628611 1.573611 1.529167 1.566111 1.530833 1.544444 1.484722 1.5125 1.4925 1.502222 1.455278 1.445833 1.431944 1.466667 1.42 1.422222 1.415278 1.391111 1.373333 1.370556 1.365556 1.335 1.333611 1.320556 1.341389 1.326111 1.250556 1.2275 1.255 1.238889 1.238056 1.216389 1.228056 1.188333 1.175833 1.174444 1.176111 1.146389 1.136111 1.103889 1.115833 1.097778 1.090833 1.088611 1.084722 1.055556 1.0325 1.021667 1.008889 1.001944 1 
mean(sessionResultsMean) 4.081228 
sessionResultsSD 6.758401 5.993696 5.872548 4.812295 3.473761 2.963061 2.711149 3.296698 2.82797 1.980449 2.339082 1.893303 1.805481 1.57289 1.082831 1.246722 1.503886 1.440512 0.8750862 1.055461 1.188265 0.9388097 0.88585 0.9841073 0.9613143 0.6484641 0.7068146 0.8890073 0.5248855 0.6799352 0.4871353 0.5920668 0.6458011 0.4871369 0.3544969 0.3785935 0.4311581 0.3361852 0.4524398 0.3761285 0.2607252 0.3430584 0.2613277 0.3087151 0.2532862 0.2537396 0.1744303 0.1617031 0.1473846 0.1194192 0.1378385 0.1114978 0.1270603 0.1071029 0.10134 0.1037857 0.09997006 0.1128979 0.09571603 0.1213842 0.06943774 0.08052995 0.09519087 0.1012044 0.07855049 0.08005276 0.09305205 0.07563271 0.08318185 0.07877575 0.0602676 0.06329412 0.0424768 0.05322382 0.07500745 0.07587085 0.04869711 0.05987695 0.06070047 0.04144674 0.04761975 0.0417805 0.03844437 0.04251155 0.04708624 0.05478683 0.03451104 0.02718721 0.03513339 0.0280556 0.02992114 0.02459928 0.02331314 0.02221923 0.01755306 0.01407254 0.01477805 0.008456938 0.004736006 0 
mean(sessionResultsSD) 0.738295 
Readinf file:  C:\Users\FZ\Documents\Leiden\PhD\Fire proxies\4x25.txt 
sessionResultsMean 24.65583 25.79111 24.48944 23.25389 20.08722 18.40056 16.75639 15.74889 13.71917 12.19889 10.94528 10.18694 8.844722 8.974167 8.541667 7.750556 7.631111 6.025 6.236667 5.716667 5.634167 5.277222 4.986111 4.680556 4.390556 4.205 3.786944 3.966944 3.812778 3.583333 3.266389 3.2325 3.004444 2.884444 2.794444 2.604167 2.635833 2.488611 2.406111 2.436389 2.343056 2.216667 2.234167 2.089444 2.015833 1.871944 1.826111 1.750278 1.693611 1.603889 1.585556 1.597778 1.593611 1.617778 1.596944 1.541389 1.576389 1.5025 1.466111 1.493889 1.504167 1.454167 1.473056 1.431667 1.420833 1.434444 1.421389 1.381111 1.403889 1.365556 1.321389 1.356944 1.336944 1.319444 1.339722 1.255278 1.260833 1.234444 1.241389 1.226111 1.245833 1.228333 1.198889 1.186667 1.179444 1.178056 1.151667 1.149167 1.117222 1.121667 1.111667 1.098333 1.093611 1.083056 1.06 1.030833 1.025833 1.008889 1.001667 1 
mean(sessionResultsMean) 4.327017 
sessionResultsSD 5.71519 6.237409 6.327966 7.84342 4.176646 3.960128 3.986171 3.336358 2.766956 2.632293 2.162826 1.915326 2.151919 1.240731 1.953806 1.395211 1.645259 1.179456 1.252262 1.205628 1.108283 1.148285 0.8623604 0.7673046 0.6271199 0.7629206 0.8738092 0.7775726 0.6554032 0.7212165 0.4676072 0.5287036 0.4185231 0.5211418 0.3858757 0.4696984 0.4632839 0.3794814 0.2945379 0.4323457 0.3593582 0.2675184 0.3289682 0.2428176 0.2926326 0.164926 0.2005707 0.1561094 0.1743307 0.1359079 0.1353287 0.1165626 0.1373268 0.1254825 0.1229523 0.1241346 0.1508133 0.1084361 0.1132491 0.0965381 0.08990603 0.1139409 0.07190895 0.07670164 0.1005909 0.1122253 0.07671049 0.06652043 0.08517318 0.08520129 0.09138366 0.07737564 0.06047716 0.07386865 0.05452175 0.0619558 0.05405714 0.06161668 0.0677881 0.05976219 0.05772466 0.05209224 0.05273794 0.04752495 0.04275775 0.04619027 0.03805622 0.03735444 0.02607216 0.03137952 0.02280603 0.03263639 0.02677451 0.01938757 0.01538148 0.01502711 0.01407254 0.008168875 0.003390318 0 
mean(sessionResultsSD) 0.8143562 
