# Supplementary material for: fiReproxies: A computational model providing insight into heat-affected archaeological lithic assemblages
Source: PLoS One. 2018 May 16;13(5):e0196777. doi: 10.1371/journal.pone.0196777 (PMC5955532; doi:10.1371/journal.pone.0196777)
Supplement: S4 File — Layer 1 = Cave Small, Layer 2 = Cave Large, Squares 4x4 to 25x25, Rectangles 2x4 to 18x36. (ZIP) [file pone.0196777.s008.zip]

Archive with 42 entries (41 files):
- S4_File/
- S4_File/10x10.txt
- S4_File/10x20.txt
- S4_File/11x11.txt
- S4_File/11x22.txt
- S4_File/12x12.txt
- S4_File/12x24.txt
- S4_File/13x13.txt
- S4_File/13x26.txt
- S4_File/14x14.txt
- S4_File/14x28.txt
- S4_File/15x15.txt
- S4_File/15x30.txt
- S4_File/16x16.txt
- S4_File/16x32.txt
- S4_File/17x17.txt
- S4_File/17x34.txt
- S4_File/18x18.txt
- S4_File/18x36.txt
- S4_File/19x19.txt
- S4_File/20x20.txt
- S4_File/21x21.txt
- S4_File/22x22.txt
- S4_File/23x23.txt
- S4_File/24x24.txt
- S4_File/25x25.txt
- S4_File/2x4.txt
- S4_File/3x6.txt
- S4_File/4x4.txt
- S4_File/4x8.txt
- S4_File/5x10.txt
- S4_File/5x5.txt
- S4_File/6x12.txt
- S4_File/6x6.txt
- S4_File/7x14.txt
- S4_File/7x7.txt
- S4_File/8x16.txt
- S4_File/8x8.txt
- S4_File/9x18.txt
- S4_File/9x9.txt
- S4_File/CaveLarge.txt
- S4_File/CaveSmall.txt
