# Supplementary material for: fiReproxies: A computational model providing insight into heat-affected archaeological lithic assemblages
Source: PLoS One. 2018 May 16;13(5):e0196777. doi: 10.1371/journal.pone.0196777 (PMC5955532; doi:10.1371/journal.pone.0196777)
Supplement: S4 File — Layer 1 = Cave Small, Layer 2 = Cave Large, Squares 4x4 to 25x25, Rectangles 2x4 to 18x36. (ZIP) [file pone.0196777.s008.zip › S4_File/8x8.txt]

0	0	0	0	0	0	0	0	0	0	0	0	0	0
0	0	0	0	0	0	0	0	0	0	0	0	0	0
0	0	0	0	0	0	0	0	0	0	0	0	0	0
0	0	0	1	1	1	1	1	1	1	1	0	0	0
0	0	0	1	1	1	1	1	1	1	1	0	0	0
0	0	0	1	1	1	1	1	1	1	1	0	0	0
0	0	0	1	1	1	1	1	1	1	1	0	0	0
0	0	0	1	1	1	1	1	1	1	1	0	0	0
0	0	0	1	1	1	1	1	1	1	1	0	0	0
0	0	0	1	1	1	1	1	1	1	1	0	0	0
0	0	0	2	1	1	1	1	1	1	1	0	0	0
0	0	0	0	0	0	0	0	0	0	0	0	0	0
0	0	0	0	0	0	0	0	0	0	0	0	0	0
0	0	0	0	0	0	0	0	0	0	0	0	0	0
